# Supplementary material for: Analysis of Key miRNA/mRNA Functional Axes During Host Dendritic Cell Immune Response to Mycobacterium tuberculosis Based on GEO Datasets
Source: Genes (Basel). 2025 Jul 17;16(7):832. doi: 10.3390/genes16070832 (PMC12294207; doi:10.3390/genes16070832)
Supplement: Supplementary file 1 [file genes-16-00832-s001.zip]

Archive with 5 entries (5 files):
- Table S1.pdf
- Table S2.xlsx
- Table S3.pdf
- Table S4.xlsx
- Table S5.xlsx
