# Supplementary material for: Analysis of Key miRNA/mRNA Functional Axes During Host Dendritic Cell Immune Response to Mycobacterium tuberculosis Based on GEO Datasets
Source: Genes (Basel). 2025 Jul 17;16(7):832. doi: 10.3390/genes16070832 (PMC12294207; doi:10.3390/genes16070832)
Supplement: Supplementary file 1 [file genes-16-00832-s001.zip › Table S2.xlsx]

## Sheet: differentially expressed mRNAs
Gene.symbol	adj.P.Val	P.Value	t	B	logFC
HIST1H2BD	3.67e-76	6.83e-78	27.0861	166.99	2.02
AQP3	1.58e-73	3.29e-75	-26.2264	160.813	-1.7
EXOC6	9.06e-84	1.2e-85	-29.6474	184.844	-1.37
MKL1	2.49e-80	3.8e-82	-28.4766	176.786	-1.05
FHOD1	1.92e-54	8.49e-56	-20.3357	116.121	-1.67
TPST1	6.55e-72	1.47e-73	25.7042	157.015	2.37
NIM1K	2.69e-104	1.32e-106	37.244	233.08	2.8
CBR3	1.23e-57	4.8e-59	21.2872	123.596	1.36
MVB12B	5.06e-39	3.93e-40	-15.8525	80.0772	-1.05
RELL2	3.28e-91	3.2e-93	-32.2707	202.28	-1.14
POLD1	1.33e-88	1.47e-90	-31.3343	196.153	-1.46
RFXAP	6.95e-48	3.96e-49	-18.411	100.772	-1.06
RHOF	6.67e-100	4.06e-102	35.5243	222.751	1.63
HES4	5.96e-94	5.14e-96	33.2716	208.711	2.97
IGSF6	1.18e-44	7.6e-46	-17.4743	93.218	-1.3
FZD2	6.88e-97	5.17e-99	-34.3664	215.608	-2.04
WDR63	1.38e-77	2.43e-79	27.5559	170.327	1.02
NAMPT	9.15e-107	3.99e-109	38.233	238.871	2.07
HAPLN3	2.75e-66	7.76e-68	23.9267	143.839	1.46
ATP1B3	5.62e-71	1.3e-72	25.4061	154.832	1.59
RGL1	2.58e-56	1.06e-57	-20.8921	120.502	-1.31
FCHO1	4.02e-70	9.67e-72	-25.1337	152.828	-1.22
HERC6	7.75e-73	1.67e-74	26.0022	159.187	2.24
C15orf48	2.22e-79	3.57e-81	28.1557	174.547	2.87
GPR157	2.08e-94	1.74e-96	33.4424	209.796	1.61
TRIM32	1.34e-53	6.18e-55	-20.0848	114.137	-1.27
CASZ1	1.54e-98	1.03e-100	34.9975	219.521	2.03
SLC7A11	2.44e-35	2.16e-36	14.7906	71.4795	1.01
TNFAIP1	7.36e-87	8.55e-89	30.7221	192.09	1.2
SIGLEC10	1.58e-63	4.96e-65	-23.0733	137.379	-2.25
TIAM1	5e-82	7.08e-84	29.0521	180.768	1.31
ELL2	2.28e-62	7.39e-64	22.7196	134.676	1.4
ADCY7	1.98e-54	8.74e-56	-20.3319	116.092	-1.06
STAB1	1.61e-27	1.85e-28	-12.5089	53.2602	-1.21
RGS1	6.45e-132	6.83e-135	49.4932	298.069	4.29
PLAU	2.92e-55	1.25e-56	-20.5787	118.038	-1.32
MYLIP	2.55e-84	3.3e-86	29.8376	186.137	1.71
SLC39A10	3.22e-52	1.56e-53	-19.6779	110.907	-1.06
METTL7A	1.73e-43	1.16e-44	-17.1379	90.4965	-1.22
GFRA2	4.19e-41	3.05e-42	-16.4509	84.9297	-1.8
ZMYM3	3.89e-107	1.67e-109	-38.3836	239.744	-1.66
PPP2R3A	2.85e-62	9.28e-64	22.69	134.449	1.06
DUSP5	4.97e-115	1.4e-117	41.6894	258.311	1.85
PARM1	4.31e-25	5.42e-26	-11.7825	47.6025	-1.29
HLA-G	4.52e-33	4.3e-34	14.135	66.1958	1.07
APCDD1	1.4e-46	8.38e-48	-18.0321	97.7217	-1.37
SKAP2	1.79e-59	6.48e-61	-21.8405	127.902	-1.44
CCL20	8.56e-109	3.32e-111	39.0635	243.655	3.82
CBX7	2.05e-57	8.07e-59	-21.2209	123.078	-1.01
MT1M	2.55e-25	3.18e-26	11.8512	48.1333	1.29
MLEC	9.82e-89	1.08e-90	-31.3815	196.465	-1.65
CCDC34	6.63e-93	5.98e-95	-32.8877	206.258	-1.19
MVD	8.54e-40	6.45e-41	16.0749	81.8802	1.07
MGLL	5.78e-127	7.59e-130	47.1101	286.487	3.25
PPM1M	6.35e-72	1.42e-73	-25.7086	157.047	-1.05
RSAD2	4.88e-111	1.64e-113	39.999	248.956	3.39
ZNF573	1.58e-66	4.4e-68	-24.0021	144.405	-1.15
CFP	1.64e-74	3.26e-76	26.5466	163.125	1.78
FAM156A	2.38e-67	6.36e-69	-24.2602	146.34	-1.16
AKIRIN1	1.03e-31	1.02e-32	13.7409	63.0342	1.03
IL1A	2.9e-43	1.96e-44	17.0731	89.9717	1.75
SLC46A3	7.1e-95	5.82e-97	-33.6148	210.888	-2.18
HIST1H2BJ	1.54e-75	2.91e-77	26.8831	165.54	1.19
LAMB1	4.35e-74	8.85e-76	26.4082	162.127	1.38
MEX3B	1.55e-56	6.31e-58	-20.9583	121.021	-1.09
ACOT9	3.74e-89	4.01e-91	31.5313	197.451	1.22
TMCC2	1.18e-96	9.1e-99	34.2759	215.043	2
HIST2H2AA3	6.5e-59	2.42e-60	21.6708	126.584	1.55
RARA	2.46e-57	9.72e-59	-21.1971	122.892	-1.56
MTMR14	2.72e-55	1.16e-56	-20.588	118.111	-1.03
DUSP23	7.28e-85	9.15e-87	-30.0268	187.419	-1.47
STX3	3.81e-81	5.61e-83	-28.7524	178.699	-1.3
EXOSC5	5.74e-91	5.65e-93	-32.1831	201.711	-1.18
ISG20	1.77e-189	3.74e-194	86.1809	433.373	5.43
AK8	1.13e-84	1.43e-86	29.9605	186.97	1.69
IL4I1	6.07e-106	2.76e-108	37.901	236.939	2.73
HILPDA	9.37e-71	2.19e-72	25.3354	154.313	1.34
P2RY6	1.28e-41	9.14e-43	-16.5993	86.1329	-1.32
HSPA1B	1.88e-83	2.53e-85	29.5382	184.1	1.9
MCOLN2	4.81e-111	1.61e-113	40.0025	248.976	2.31
PAQR4	7.21e-83	9.88e-85	-29.339	182.738	-1.43
CSRP2	2.55e-90	2.59e-92	31.9492	200.189	2.79
NEK6	1.18e-61	3.92e-63	22.5022	133.009	1.23
HCG4	2.25e-52	1.08e-53	19.724	111.273	1.04
CLCF1	9.27e-71	2.17e-72	25.337	154.325	2
ATP11C	1.35e-101	7.51e-104	36.1819	226.74	1.85
DIAPH1	3.9e-83	5.29e-85	-29.4303	183.363	-1.46
LILRA3	2.29e-59	8.34e-61	21.808	127.649	2.17
PRRG4	5.41e-53	2.54e-54	19.9064	112.722	1
CSF2	1.56e-39	1.19e-40	15.9999	81.2724	1.81
APEX1	7.58e-74	1.56e-75	-26.3297	161.56	-1.13
BTK	2.18e-59	7.94e-61	-21.8142	127.698	-1.08
TBC1D13	2.07e-125	3.15e-128	46.3652	282.771	2.38
ORMDL3	5.07e-96	3.98e-98	34.0403	213.569	1.46
PDSS2	1.94e-78	3.28e-80	-27.8397	172.329	-1.18
MX1	1.54e-71	3.52e-73	25.5848	156.143	2.24
FCER2	2.43e-59	8.89e-61	-21.7998	127.585	-1.61
PNPLA7	8.27e-42	5.87e-43	-16.6539	86.5752	-1.1
SQSTM1	2.01e-134	1.53e-137	50.7825	304.146	1.41
PLEKHA1	4.23e-71	9.77e-73	25.4453	155.12	1.01
GPR160	5.64e-53	2.65e-54	19.901	112.679	1.12
SDC4	3.86e-74	7.86e-76	26.4246	162.245	1.4
CITED2	5.01e-70	1.21e-71	-25.103	152.602	-1.21
TTLL12	9.06e-58	3.53e-59	-21.3268	123.905	-1.02
DSC2	7.06e-48	4.02e-49	18.4091	100.757	1.14
CLYBL	4.43e-59	1.64e-60	-21.721	126.974	-1.21
TGFBI	3.95e-57	1.57e-58	-21.136	122.413	-1.35
DAPP1	1.55e-106	6.86e-109	38.1399	238.331	2.38
UNC119	4.08e-59	1.51e-60	-21.7317	127.057	-1.03
PPP1R14C	2.35e-70	5.61e-72	25.2076	153.373	1.01
SPG11	3.77e-89	4.06e-91	31.5295	197.439	1.21
FKBP14	2.56e-61	8.64e-63	-22.3993	132.218	-1.01
NUB1	1.21e-122	2.06e-125	45.092	276.307	2.16
ERRFI1	1.63e-36	1.38e-37	15.1301	74.2243	1.37
CDK2	3.97e-151	9.25e-155	59.8634	343.602	3.08
IL15RA	8.73e-106	4.01e-108	37.8372	236.566	1.94
IGFBP4	6.78e-100	4.16e-102	35.5205	222.728	2.63
ANGEL1	2.19e-71	5.02e-73	-25.5361	155.786	-1.17
MAP4K1	6.6e-97	4.95e-99	-34.3735	215.653	-2.34
HLA-H	4.19e-25	5.26e-26	11.7863	47.6322	1
GSDMB	8.02e-64	2.49e-65	23.1636	138.066	1.12
SOBP	9.62e-22	1.36e-22	-10.7587	39.8148	-1.01
GCNT1	1.47e-88	1.62e-90	-31.3194	196.055	-2
IRF8	8.73e-50	4.66e-51	18.9644	105.213	1.85
CXCL8	1.13e-101	6.21e-104	36.2134	226.929	3.73
C9orf72	6.51e-53	3.07e-54	19.8827	112.534	1.11
PHLDB1	8.37e-103	4.4e-105	36.6542	229.575	1.51
PINK1	1.77e-90	1.79e-92	-32.0064	200.562	-1.02
SLAMF8	2.6e-67	6.97e-69	-24.2478	146.247	-2.35
SLC25A15	3.27e-81	4.79e-83	-28.7751	178.857	-1.06
PLA2G16	1.83e-110	6.51e-113	39.7546	247.58	3.7
CRH	5e-36	4.31e-37	-14.9894	73.0864	-1.09
GYPC	9.01e-54	4.11e-55	20.1363	114.544	1.19
LTC4S	1.07e-120	2.07e-123	-44.2028	271.707	-1.86
ZDHHC18	2.63e-126	3.73e-129	46.7909	284.901	2.01
SLC2A9	1.13e-69	2.79e-71	-24.9904	151.77	-1.18
ITGB5	2.19e-70	5.21e-72	-25.2176	153.446	-1.66
KIAA0922	1e-108	3.94e-111	39.0337	243.484	2.08
CCND3	4.09e-55	1.76e-56	-20.5353	117.696	-1.31
FOXQ1	1.21e-68	3.07e-70	-24.6667	149.371	-2.59
MIPEP	2.5e-67	6.7e-69	-24.2531	146.287	-1.09
DRAM1	3.03e-83	4.1e-85	29.4677	183.618	1.6
DENND4C	9.61e-61	3.31e-62	-22.2252	130.876	-1.81
LRRC61	6.52e-63	2.09e-64	22.8849	135.941	1.08
TSPAN13	1.01e-103	5.13e-106	37.0146	231.721	2.87
CSTA	3.15e-70	7.56e-72	25.1671	153.074	1.29
LPIN2	1.78e-62	5.77e-64	22.752	134.925	1.02
DFNA5	1.37e-48	7.58e-50	18.6167	102.425	1.76
SERPING1	1.03e-33	9.67e-35	14.3201	67.6849	1.04
SLC47A1	4.4e-61	1.5e-62	-22.3278	131.667	-1.7
IDO2	2.9e-85	3.61e-87	30.1645	188.348	1.72
GPR68	1.07e-37	8.67e-39	-15.4713	76.9875	-1.25
CKB	2.69e-36	2.3e-37	15.0669	73.7128	1.43
GALM	2.08e-96	1.61e-98	-34.1846	214.473	-2.65
CCL3	2.31e-73	4.87e-75	26.1723	160.421	2.53
RNASET2	1.72e-49	9.28e-51	-18.8784	104.524	-1.74
PROS1	6.02e-67	1.64e-68	-24.1337	145.393	-1.44
CD86	8.48e-124	1.36e-126	45.6218	279.014	4.17
ECE1	2.97e-93	2.63e-95	33.0157	207.078	1.78
PDXK	1.71e-61	5.75e-63	-22.4524	132.626	-1.44
SCN9A	3.32e-86	3.98e-88	-30.4925	190.554	-2.52
MTURN	2.43e-37	2e-38	-15.3685	76.1542	-1.04
MBP	3.51e-50	1.84e-51	-19.0805	106.142	-1.03
MTFMT	2.35e-70	5.61e-72	-25.2076	153.373	-1.85
IFITM2	1.34e-55	5.67e-57	20.6789	118.827	2.08
MAP3K13	2.87e-114	8.26e-117	41.3652	256.539	1.67
FAM57A	1.31e-128	1.61e-131	47.89	290.329	2.4
H2AFY	2.34e-64	7.12e-66	-23.3286	139.319	-1.03
C10orf128	6.47e-38	5.2e-39	-15.5342	77.4971	-1.23
OAS2	1.05e-93	9.15e-96	33.1811	208.134	2.8
BIN1	2.9e-55	1.24e-56	-20.5797	118.046	-1.39
TFRC	4.05e-75	7.83e-77	26.7452	164.552	1.25
TMEM71	3.65e-23	4.89e-24	-11.1971	43.1196	-1.2
SMAD5	3.14e-67	8.45e-69	-24.2222	146.055	-1.05
NMRK1	6.35e-82	9.03e-84	29.0168	180.526	1.54
MTHFD2	1.86e-103	9.55e-106	36.91	231.099	1.47
NID1	1.56e-55	6.59e-57	20.6597	118.676	1.02
LPCAT4	1.41e-98	9.46e-101	-35.0114	219.606	-1.13
OASL	7.69e-71	1.79e-72	25.3631	154.517	2.04
C1orf115	7.2e-99	4.71e-101	-35.1247	220.304	-2.3
CDC42	7.36e-48	4.2e-49	18.4037	100.713	1.1
NAGPA	2.56e-80	3.92e-82	-28.4724	176.757	-1.06
BLCAP	1.88e-68	4.81e-70	-24.6064	148.922	-1.09
EPDR1	4.89e-66	1.39e-67	23.8491	143.254	1.56
ARHGAP22	5.93e-104	2.98e-106	37.1063	232.265	2.28
CD209	4.23e-71	9.76e-73	-25.4455	155.122	-2.49
IKZF1	9.73e-35	8.79e-36	14.6171	70.0782	1.08
TNFRSF11B	6.84e-90	7.14e-92	31.7943	199.177	3.45
MTSS1	8.93e-99	5.88e-101	35.0886	220.082	2.57
RGS19	7.94e-74	1.63e-75	-26.3233	161.514	-1.43
YPEL2	6.04e-65	1.79e-66	-23.5106	140.699	-1.08
PVR	3.1e-59	1.14e-60	21.7678	127.337	1.24
PTGER3	3.61e-28	4.03e-29	-12.7019	54.7782	-1.26
C11orf96	6.78e-47	4.01e-48	18.1234	98.4572	1.3
HCAR3	2.17e-20	3.2e-21	-10.3354	36.673	-1.04
LRP8	5.75e-51	2.92e-52	19.3108	107.981	1.08
RAB24	8.95e-57	3.62e-58	-21.0291	121.577	-1.18
ARHGDIB	6.92e-41	5.07e-42	-16.3882	84.4215	-1.17
FARP1	1.17e-52	5.58e-54	19.8075	111.937	1.12
DHX58	5.33e-117	1.33e-119	42.5484	262.957	2.63
ESR1	2.66e-90	2.71e-92	-31.9423	200.144	-1.12
ANXA6	6.94e-73	1.5e-74	26.0175	159.298	1.47
UPB1	3.19e-84	4.14e-86	29.8039	185.909	2.07
CCR1	3.22e-67	8.69e-69	-24.2185	146.027	-2.27
UBD	1.24e-71	2.82e-73	25.6151	156.364	2.52
ZBED6CL	1.92e-81	2.79e-83	28.8535	179.399	1.22
ENO3	1.42e-86	1.67e-88	30.6218	191.42	2.48
FRMD4A	2.05e-87	2.36e-89	-30.9155	193.379	-2.47
DPYSL3	1.29e-84	1.64e-86	29.9407	186.836	1.68
PELI1	8.47e-83	1.16e-84	29.3153	182.576	1.43
AGPAT1	4.37e-59	1.62e-60	-21.7228	126.988	-1.22
CST7	1.41e-43	9.44e-45	17.1632	90.701	1.86
SLC25A23	2.5e-37	2.06e-38	-15.3644	76.1217	-1.46
MAFF	3.89e-77	6.97e-79	27.4071	169.273	1.44
PDGFRL	1.91e-64	5.76e-66	23.3566	139.532	2.23
GCNT2	3.03e-112	9.75e-115	40.503	251.775	1.75
RTKN	4.15e-72	9.22e-74	-25.768	157.481	-1.23
MAMLD1	1.97e-61	6.61e-63	22.4343	132.487	1.19
TUBB2B	1.45e-23	1.92e-24	11.3199	44.0533	1.49
CAPRIN2	1.66e-63	5.22e-65	-23.0667	137.328	-1.07
IL12B	9.74e-104	4.95e-106	37.0207	231.757	2.89
KIF21A	9.33e-90	9.78e-92	31.7463	198.862	1.74
SIGLEC7	1.38e-71	3.13e-73	-25.6005	156.257	-1.2
DCXR	1.9e-74	3.81e-76	-26.5251	162.97	-1.06
MCM2	9.51e-74	1.97e-75	26.2976	161.328	1.08
PTPN1	9.4e-119	2.03e-121	43.3315	267.131	1.52
BIRC3	3.07e-142	1.49e-145	54.8514	322.515	4.01
GGH	8.94e-86	1.08e-87	30.3436	189.554	1.55
GAL	4.54e-33	4.32e-34	14.1344	66.1908	1.91
RNF19B	2.69e-38	2.14e-39	15.6438	78.3853	1.18
NFXL1	5.47e-58	2.11e-59	-21.3925	124.418	-1.87
MASTL	3.67e-64	1.12e-65	23.2683	138.862	1.04
CXCL2	4.32e-43	2.93e-44	17.0233	89.5681	1.91
TEX30	2.71e-87	3.11e-89	30.8737	193.101	1.92
CPVL	3.3e-56	1.36e-57	-20.8602	120.252	-1.91
FTH1	1.02e-97	7.38e-100	34.6794	217.554	1.49
COMMD2	1e-110	3.44e-113	39.8679	248.219	1.73
DAGLA	2.97e-53	1.38e-54	-19.9832	113.331	-1.26
IL2RA	6.1e-95	4.99e-97	33.6391	211.042	3.78
LAP3	4.26e-66	1.21e-67	23.8679	143.396	1.25
SNX11	5.98e-95	4.88e-97	33.6427	211.065	1.55
GPT2	5.22e-80	8.12e-82	-28.3677	176.027	-1.15
PNPO	4.95e-79	8.11e-81	-28.0386	173.727	-1.3
S100A4	5.7e-69	1.43e-70	-24.7695	150.134	-1.95
SMIM3	1.48e-65	4.26e-67	23.7005	142.134	1.07
PYROXD2	4.21e-94	3.55e-96	-33.3295	209.079	-1.15
ACSL1	2.42e-95	1.94e-97	33.7887	211.986	1.76
ITGAM	2.13e-46	1.28e-47	-17.9797	97.299	-1.47
TMCC3	8.65e-98	6.21e-100	34.7072	217.727	2.02
TMEM41A	1.62e-84	2.08e-86	29.9057	186.599	1.37
PRSS3	1.23e-14	2.27e-15	-8.43441	23.3078	-1.03
THBS1	2.23e-29	2.4e-30	13.058	57.593	1.36
KIF13B	6.62e-79	1.09e-80	27.9963	173.43	1.3
APBA3	7.92e-94	6.86e-96	33.2263	208.422	1.19
CSF1R	1.81e-61	6.08e-63	-22.4451	132.57	-2.02
MT2A	6.14e-47	3.63e-48	18.136	98.5583	2.1
TMEM9	5.57e-93	5e-95	-32.9154	206.436	-1.44
IL1RAP	2e-31	2.01e-32	-13.6567	62.3606	-1.35
INSIG1	1.07e-39	8.15e-41	16.0461	81.6472	1.48
APOL6	4.62e-67	1.25e-68	24.17	145.665	1.08
USP12	1.08e-84	1.37e-86	29.9677	187.019	1.49
RXRA	8.1e-62	2.69e-63	-22.5514	133.386	-1.9
ALDH7A1	1.54e-56	6.27e-58	-20.959	121.027	-1.07
PROC	6.93e-81	1.04e-82	-28.6634	178.083	-1.48
AKR1C4	1.2e-42	8.29e-44	16.8951	88.5304	1.27
POP5	5.44e-94	4.68e-96	-33.2865	208.805	-1.2
PHLDA1	5.92e-26	7.21e-27	12.0418	49.6111	1.19
TBC1D4	1.06e-127	1.35e-130	47.4587	288.211	3.05
CTNNBIP1	2.04e-89	2.17e-91	-31.6248	198.066	-1.5
IL27RA	4.22e-58	1.63e-59	-21.4261	124.68	-1.16
ZNF219	1.39e-85	1.69e-87	-30.2771	189.107	-1.3
FCER1A	3.94e-32	3.86e-33	-13.8623	64.0067	-1.55
CCND1	4.72e-27	5.52e-28	-12.37	52.1715	-1.74
TMEM44	8.18e-60	2.92e-61	-21.9432	128.697	-1.2
COLEC12	8.78e-110	3.25e-112	39.4709	245.974	3.13
DPEP2	1.59e-75	3.02e-77	-26.8783	165.506	-1.14
PECAM1	7.47e-122	1.33e-124	-44.7307	274.447	-2.66
C5AR1	4.79e-46	2.91e-47	17.8777	96.4762	1.09
MSMO1	2.13e-33	2.01e-34	14.2296	66.9564	1.62
PLEKHO2	6.95e-52	3.41e-53	-19.58	110.128	-1.29
STAT1	1.31e-76	2.4e-78	27.2331	168.038	1.67
PDLIM7	1.23e-35	1.07e-36	-14.8768	72.1762	-1.01
DUOX1	2.33e-84	3.01e-86	-29.8512	186.229	-2.01
TMEM241	9.33e-77	1.7e-78	-27.2816	168.382	-1.08
PCM1	6.52e-82	9.29e-84	-29.0127	180.497	-1.66
PPP3CC	6.83e-91	6.77e-93	32.1554	201.531	1.07
CCR6	1.09e-53	4.99e-55	20.1117	114.35	1.53
VTN	5.73e-68	1.5e-69	24.4538	147.786	1.4
MT1A	2.62e-21	3.75e-22	10.6232	38.8034	1.12
NAT8B	8.92e-68	2.35e-69	-24.3932	147.333	-1.03
CLEC1A	3.06e-63	9.66e-65	-22.9859	136.712	-1.56
JAG1	7.38e-56	3.08e-57	-20.7563	119.436	-1.16
CXCR2P1	8.73e-53	4.13e-54	-19.8452	112.237	-1.85
TST	3.1e-66	8.76e-68	-23.9105	143.717	-1.29
RHBDF2	4.12e-119	8.72e-122	43.4911	267.974	2.54
PARP14	1.19e-72	2.6e-74	25.9415	158.745	1.44
G0S2	3.15e-158	4e-162	64.151	360.442	3.97
TAGLN2	1.65e-98	1.12e-100	34.9836	219.435	2.11
MYO1G	1.55e-123	2.56e-126	45.4986	278.386	3.63
CNTNAP1	3.57e-37	2.96e-38	15.3199	75.7611	1.06
SOGA1	6.33e-61	2.16e-62	-22.2802	131.301	-1.22
FGL2	1.85e-46	1.11e-47	-17.9973	97.4409	-1.73
CPEB1	1.13e-96	8.69e-99	34.2832	215.089	2.38
BRI3BP	2.03e-87	2.33e-89	-30.9175	193.392	-1.14
VPS9D1	4.83e-63	1.54e-64	-22.9251	136.247	-1.66
FES	6.98e-97	5.26e-99	-34.3635	215.59	-2.51
TBC1D10A	6.67e-100	4.08e-102	35.5236	222.747	1.38
CEP135	1.67e-76	3.07e-78	27.1985	167.791	1.88
TAPT1	2.43e-52	1.17e-53	-19.7142	111.196	-1.5
SESN3	6.85e-126	1e-128	46.5936	283.915	2.32
GPD1L	4.13e-80	6.37e-82	-28.4026	176.271	-2.7
ANXA3	2.95e-105	1.39e-107	37.6258	235.328	2.67
PAQR8	3.05e-104	1.5e-106	-37.2216	232.947	-1.57
GCHFR	5.31e-50	2.8e-51	-19.028	105.722	-1.1
MATN2	4.24e-68	1.1e-69	24.4948	148.091	1.82
MAPRE2	2.94e-90	3e-92	-31.9269	200.043	-1.12
FERMT2	1.73e-81	2.5e-83	28.8695	179.509	2.79
HLA-DMA	8e-58	3.11e-59	-21.343	124.031	-1.09
RNF166	3.25e-75	6.26e-77	-26.7764	164.776	-1.16
LY6E	6.38e-40	4.8e-41	16.1112	82.1751	1.14
FAM105A	3.24e-61	1.1e-62	-22.3685	131.98	-1.33
TTYH2	3.52e-110	1.27e-112	39.636	246.91	2.39
PARVG	2.33e-90	2.35e-92	-31.964	200.285	-1.77
SLC12A9	2.91e-95	2.35e-97	-33.7582	211.794	-1.68
SLC38A6	4.44e-76	8.31e-78	-27.0586	166.794	-2
THSD1	1.33e-51	6.62e-53	19.4966	109.463	2
FAM90A1	2.1e-78	3.55e-80	-27.8283	172.249	-1.11
RGS14	2.73e-100	1.64e-102	-35.6728	223.656	-1.53
ARID3B	2.06e-65	5.99e-67	23.6555	141.795	1.02
NCF1	2.27e-77	4.03e-79	27.4845	169.822	2.28
C20orf27	1.02e-99	6.32e-102	-35.4522	222.311	-2.12
PRR5L	1.85e-66	5.17e-68	23.9808	144.245	1.76
SASH3	6.44e-63	2.06e-64	-22.8868	135.955	-1.81
G6PD	2.46e-54	1.09e-55	-20.3037	115.869	-1.02
SYNJ2BP	2.14e-48	1.2e-49	-18.5599	101.968	-1.31
APOBR	1.06e-52	5.02e-54	-19.8208	112.043	-1.14
LGMN	1.48e-17	2.42e-18	9.42284	30.0894	1.12
TRAF1	3.18e-148	1.01e-151	58.1682	336.648	3.55
CST6	1.49e-30	1.55e-31	-13.4017	60.3256	-1.15
PYCARD	2.45e-67	6.56e-69	-24.256	146.309	-2.3
TNFRSF11A	1.06e-50	5.42e-52	19.2332	107.362	1.19
NRP1	6.62e-59	2.46e-60	-21.6685	126.567	-1.69
BHLHE22	1.26e-62	4.05e-64	22.7983	135.279	2.15
IL6	1.75e-41	1.26e-42	16.5598	85.8129	2.19
TNFRSF21	9.3e-17	1.57e-17	-9.15823	28.2353	-1.22
CTGF	6.86e-47	4.06e-48	18.1219	98.4453	1.25
ST14	3.24e-32	3.16e-33	-13.8871	64.2057	-1.23
HCST	3.55e-41	2.58e-42	-16.4716	85.0975	-1.17
TLN2	2.28e-73	4.82e-75	-26.1737	160.431	-1.39
QPRT	2.05e-42	1.42e-43	-16.8285	87.9904	-1.45
HLA-DOB	3.9e-45	2.46e-46	17.6135	94.3427	1.45
C17orf58	2.21e-72	4.85e-74	25.856	158.123	1.7
CLEC7A	4.92e-50	2.59e-51	-19.0378	105.8	-1.66
TREM2	1.53e-56	6.25e-58	-20.9595	121.031	-1.87
EHHADH	3.15e-65	9.24e-67	23.5981	141.361	1.23
ABCA6	6.2e-64	1.92e-65	-23.1981	138.328	-1.98
MAP1A	2.46e-36	2.1e-37	-15.0784	73.8062	-1.07
GDPD5	2.28e-65	6.65e-67	-23.6417	141.691	-1.37
IFIT3	1.24e-78	2.07e-80	27.9051	172.789	2.98
CD300C	1.17e-56	4.77e-58	-20.9939	121.301	-1.26
CD274	5.53e-95	4.5e-97	33.6555	211.146	1.58
C1orf54	7.72e-42	5.48e-43	-16.6624	86.6442	-1.06
TNFAIP3	2.14e-140	1.13e-143	53.873	318.206	3.22
CSRNP1	1.34e-95	1.07e-97	33.8837	212.585	1.47
ETV3	1.04e-111	3.4e-114	40.2796	250.529	2.51
PSTPIP1	6.74e-52	3.31e-53	-19.5837	110.158	-1.22
NAV1	1.1e-135	7.9e-139	51.4193	307.1	2.92
FZD3	2.13e-68	5.48e-70	-24.5888	148.791	-1.42
ARHGEF2	2.58e-98	1.79e-100	34.908	218.968	1.09
FHL3	6.85e-89	7.41e-91	-31.4379	196.837	-1.45
BAIAP2L1	4.31e-57	1.72e-58	21.1243	122.322	1.26
ADORA2B	5.91e-30	6.24e-31	-13.2269	58.934	-1.26
IGSF3	2.48e-151	5.26e-155	60.0019	344.163	3.65
BCL9	5.49e-104	2.74e-106	-37.1201	232.346	-1.26
PPP2R1B	2.66e-75	5.12e-77	26.8044	164.977	1.49
CD93	5.46e-68	1.43e-69	-24.4603	147.835	-2.17
EPAS1	2.15e-46	1.29e-47	-17.9785	97.2892	-1.05
CYP27A1	1.47e-16	2.51e-17	9.09156	27.7724	1.03
SLC22A23	1.04e-74	2.07e-76	26.61	163.581	1.57
GRASP	9.79e-117	2.51e-119	42.4308	262.325	2.6
TDRD7	4.53e-99	2.89e-101	35.2043	220.793	1.32
FCGRT	1.2e-52	5.7e-54	-19.8047	111.914	-1.14
CMTM3	8.16e-67	2.24e-68	-24.0922	145.082	-1.59
NRGN	3.01e-132	3e-135	-49.6658	298.889	-2.71
SPR	1.69e-53	7.79e-55	-20.0556	113.905	-1.12
BAIAP2	2.62e-79	4.23e-81	-28.1316	174.378	-1.2
LONRF1	3.96e-73	8.44e-75	26.0965	159.871	1.34
HNMT	1.65e-79	2.64e-81	-28.199	174.849	-1.01
TLR4	6.05e-37	5.05e-38	-15.2541	75.2281	-1.03
EIF2AK2	2.27e-50	1.18e-51	19.1363	106.587	1.25
TFPI	2.35e-69	5.8e-71	24.8912	151.036	2.22
NFIL3	8.32e-65	2.48e-66	23.4678	140.375	1.16
BTG3	1.35e-116	3.49e-119	42.3697	261.996	1.88
IFIT1	2.51e-75	4.8e-77	26.8133	165.04	3.18
ANGPTL4	1.01e-28	1.11e-29	12.8648	56.0632	1.36
LMNB2	3.88e-118	9.03e-121	43.051	265.642	1.81
EHF	1.54e-41	1.1e-42	16.5764	85.9471	1.32
ADAM8	1.51e-82	2.09e-84	29.2298	181.99	1.97
IRF1	1.1e-118	2.44e-121	43.2969	266.948	2.33
ACAT2	6.46e-50	3.43e-51	19.0027	105.519	1.23
RABGAP1L	7.44e-75	1.46e-76	26.6586	163.93	1.17
NT5DC2	1.22e-75	2.29e-77	-26.9166	165.78	-1.42
RASSF4	2.64e-97	1.95e-99	34.523	216.584	1.35
ADM	3.93e-77	7.05e-79	27.4054	169.262	1.78
CLEC4A	2.23e-49	1.21e-50	-18.8454	104.259	-1.25
RAC2	3.52e-55	1.51e-56	-20.5546	117.848	-1.36
CMTM8	2.18e-68	5.59e-70	-24.586	148.771	-1.7
SLF2	3.34e-59	1.23e-60	-21.7582	127.263	-1.4
AVEN	1.03e-76	1.87e-78	27.2678	168.284	1.22
TBC1D10C	3.32e-74	6.7e-76	-26.4466	162.404	-1.98
BCL3	1.22e-110	4.25e-113	39.8302	248.006	1.83
PAPD5	2.72e-102	1.46e-104	36.4534	228.372	1.3
DUOXA1	2.89e-54	1.29e-55	-20.2825	115.701	-1.3
RNF145	2.2e-73	4.64e-75	26.1791	160.471	1.1
SLAMF7	3.99e-117	9.89e-120	42.6038	263.254	2.8
IFI16	5.29e-55	2.28e-56	-20.5023	117.436	-1.07
ZBTB17	2.25e-85	2.79e-87	30.2027	188.606	1.15
YPEL5	1.22e-110	4.21e-113	39.832	248.016	1.52
STK4	1.39e-132	1.3e-135	49.8415	299.723	1.3
PRAM1	3.82e-65	1.12e-66	-23.5722	141.165	-1.05
GMFG	6.32e-92	5.95e-94	-32.5306	203.961	-1.92
KCNE5	1.56e-62	5.03e-64	22.7699	135.062	1.92
CLEC2D	2.01e-54	8.9e-56	20.3297	116.074	1.23
NFE2	1.11e-50	5.7e-52	-19.2268	107.311	-1.33
SLC25A24	8.68e-94	7.54e-96	33.2115	208.328	2.3
MYB	1.96e-69	4.85e-71	24.9156	151.217	1.61
RCAN1	1.9e-66	5.33e-68	23.9766	144.213	2.02
CKLF	8.56e-45	5.47e-46	-17.5148	93.5454	-1.46
CARD9	2.06e-79	3.31e-81	-28.1667	174.624	-1.67
MSI2	1.91e-45	1.19e-46	-17.703	95.0663	-1.21
MSL3	1.97e-98	1.35e-100	-34.9537	219.251	-1.89
NCCRP1	8.55e-64	2.66e-65	23.1551	138.001	2.88
MREG	1.94e-73	4.09e-75	26.1965	160.596	1.69
ABL1	1.72e-85	2.11e-87	-30.2441	188.885	-1
CORO1A	3.94e-67	1.07e-68	-24.1912	145.823	-1.47
MAN1C1	9.64e-64	3e-65	-23.1393	137.881	-2.53
PMFBP1	7.07e-76	1.33e-77	-26.9931	166.327	-1.07
SLC9A5	3.59e-44	2.34e-45	-17.3352	92.0934	-1.01
TP53INP1	4.22e-62	1.38e-63	-22.6381	134.052	-1.01
CYB5A	8.81e-120	1.79e-122	43.7912	269.554	2.41
MSANTD3	4.34e-60	1.53e-61	22.0266	129.343	1
DMWD	2.73e-52	1.32e-53	-19.699	111.075	-1.24
MARCKSL1	2.42e-129	2.86e-132	48.2429	292.05	3.76
CDA	1.23e-52	5.84e-54	-19.8018	111.891	-1.47
NFKB1	7.9e-146	2.68e-149	56.8457	331.098	1.87
LSS	7.98e-70	1.95e-71	25.0386	152.126	1.05
AQP9	2.59e-37	2.14e-38	15.36	76.0859	1.82
TANK	9.97e-116	2.66e-118	41.9942	259.967	2.2
CCR7	4.68e-138	2.87e-141	52.6432	312.694	4.84
PTPN7	1.4e-64	4.22e-66	-23.3976	139.843	-1.2
MT1G	2.71e-15	4.87e-16	8.66197	24.833	1.27
IL23A	2.29e-25	2.85e-26	11.8654	48.2434	1.26
LAMB3	8.12e-80	1.27e-81	28.3031	175.577	1.46
CEBPA	4.41e-82	6.24e-84	-29.0706	180.896	-1.77
DOCK1	2.45e-75	4.68e-77	-26.8168	165.066	-1.31
SDPR	4.56e-50	2.4e-51	-19.0472	105.875	-1.72
CBL	8.49e-61	2.92e-62	-22.2415	131.002	-1.07
ANKRD1	4.06e-106	1.84e-108	37.9706	237.345	2.19
CCL4L1	1.53e-56	6.24e-58	20.9596	121.032	2.07
NLRC5	4.69e-81	6.95e-83	28.7214	178.485	1.17
MYOM2	1.21e-30	1.26e-31	-13.4276	60.5316	-1.53
CD80	4.82e-134	3.88e-137	50.5847	303.222	2.76
LILRA2	2.74e-25	3.41e-26	-11.8421	48.0628	-1.42
MOB3B	4.74e-56	1.97e-57	-20.8135	119.885	-1.07
F13A1	6.83e-80	1.07e-81	-28.3282	175.752	-3.75
PSD3	2.9e-62	9.45e-64	22.6876	134.431	1.59
RNF24	2.47e-86	2.93e-88	-30.5381	190.86	-1.24
KIAA0100	9.31e-79	1.54e-80	-27.9467	173.082	-1.34
C7orf50	5.5e-78	9.45e-80	-27.6895	171.271	-1.11
LOR	5.88e-102	3.2e-104	36.3234	227.591	2.56
MLLT6	2.52e-92	2.34e-94	32.6754	204.895	1.13
CD207	5.95e-88	6.7e-90	31.1049	194.636	3.23
PLCL1	1.62e-72	3.54e-74	25.8992	158.437	1.02
LST1	1.06e-54	4.63e-56	-20.4123	116.726	-1.71
MFSD3	3.36e-68	8.68e-70	-24.527	148.332	-1.38
GADD45B	3.01e-155	4.47e-159	62.345	353.475	3.44
MAF	6.08e-50	3.22e-51	-19.0105	105.582	-1.57
SLC27A3	5.56e-43	3.79e-44	-16.9915	89.3111	-1.25
NFKBIZ	2.46e-126	3.44e-129	46.807	284.981	3.22
HADH	3.05e-91	2.97e-93	-32.2823	202.355	-1.4
CCL2	1.89e-32	1.83e-33	13.9548	64.7486	1.57
PTPRO	1.72e-41	1.24e-42	-16.562	85.8302	-1.04
ETS2	1.26e-35	1.11e-36	14.8733	72.1473	1.16
SYTL3	8.2e-43	5.64e-44	16.9426	88.915	1.16
STX11	2.54e-102	1.36e-104	36.4661	228.448	1.85
TECR	5.06e-88	5.68e-90	-31.1298	194.802	-1.24
ZFP36	1.54e-66	4.29e-68	24.0055	144.431	1.07
RHEBL1	8.22e-78	1.43e-79	27.6311	170.859	1
MS4A6A	8.66e-99	5.69e-101	-35.0941	220.115	-3.5
TOMM34	2.93e-122	5.09e-125	44.9162	275.403	2.04
MOB3A	9.8e-101	5.75e-103	35.8456	224.706	1.5
ARID5B	1.51e-80	2.3e-82	28.5492	177.29	1.7
IER5	1.74e-128	2.17e-131	47.8289	290.029	1.98
TIMP2	3.36e-50	1.76e-51	-19.0862	106.187	-1.26
DUSP19	8.44e-23	1.15e-23	-11.0852	42.2716	-1.17
ROGDI	7.39e-82	1.06e-83	-28.9941	180.369	-1.63
MRPL46	7.58e-64	2.35e-65	23.1713	138.124	1.06
MAP3K1	5.06e-62	1.67e-63	22.6136	133.864	1.29
OLR1	1.39e-75	2.63e-77	26.8975	165.643	2.65
CLEC4F	7.1e-51	3.62e-52	19.2837	107.765	1.7
ASCL2	1.66e-59	6.02e-61	-21.8499	127.974	-1.31
CHST3	5.63e-46	3.43e-47	17.8574	96.3122	1.31
GRAMD4	1.25e-79	1.98e-81	-28.2403	175.138	-1.74
METTL21B	4.18e-72	9.28e-74	25.7671	157.474	1.27
IFI44L	1.94e-117	4.68e-120	42.7433	264.001	4.62
TARP	2.74e-78	4.66e-80	27.7898	171.978	2.47
PLCB1	4.1e-57	1.63e-58	-21.131	122.375	-1.12
PLCB2	1.99e-66	5.59e-68	-23.9702	144.165	-1.81
MAP3K14	1.17e-113	3.53e-116	41.1012	255.088	2.02
IL15	1.55e-109	5.83e-112	39.3681	245.391	2.51
TOR1B	7.46e-71	1.73e-72	25.3672	154.547	1.3
AXIN2	1.39e-67	3.7e-69	24.3327	146.882	1.17
LYSMD2	9.73e-72	2.2e-73	25.6491	156.613	2.6
RAB33A	1.14e-41	8.08e-43	-16.6145	86.2558	-1.1
NCK2	1.04e-120	1.98e-123	44.2107	271.749	2.03
SIGLEC1	3.3e-35	2.93e-36	14.7529	71.1747	1.23
TMEM200A	7.67e-46	4.71e-47	17.8183	95.9968	1.19
MOV10	3.03e-63	9.56e-65	22.9873	136.722	1.12
YPEL4	1.89e-85	2.32e-87	-30.2302	188.792	-1.42
GPX3	1.21e-48	6.69e-50	-18.6322	102.549	-1.67
TWSG1	3.46e-49	1.88e-50	18.7902	103.817	1.21
COLGALT1	2.39e-80	3.63e-82	-28.4832	176.832	-1.46
PPP1R16B	2.05e-83	2.76e-85	29.5256	184.014	2.39
WARS	8.59e-47	5.11e-48	18.0935	98.2162	1.18
OLFML3	9.37e-78	1.63e-79	-27.6122	170.725	-1.37
ZNF827	1.04e-36	8.77e-38	15.186	74.6768	1.05
TNFAIP2	2.15e-142	1e-145	54.9421	322.911	3.51
TRIT1	2.44e-72	5.37e-74	-25.8421	158.022	-1.13
TNF	8.65e-52	4.26e-53	19.552	109.905	1.22
CTDSP1	1.53e-84	1.95e-86	-29.9151	186.662	-1
CXCL16	1.81e-101	1.02e-103	36.1318	226.438	1.27
C3orf18	6.86e-85	8.61e-87	30.0358	187.48	1.41
IL17RA	3.31e-81	4.86e-83	-28.7732	178.844	-1.12
FBP1	1.08e-31	1.07e-32	-13.735	62.9873	-1.69
GATM	5.88e-31	6.03e-32	-13.5195	61.2648	-1.08
CYB5R1	9.87e-95	8.15e-97	-33.5616	210.552	-1.82
ETFB	1.01e-53	4.6e-55	-20.1219	114.43	-1.19
HERC5	9.35e-102	5.13e-104	36.245	227.12	3.53
DTNA	1.33e-53	6.14e-55	-20.0856	114.143	-1.31
IGSF8	3.19e-72	7.04e-74	25.8049	157.75	1.09
EVL	5.26e-46	3.21e-47	-17.8659	96.3811	-1.49
ADORA3	6.66e-109	2.55e-111	-39.1094	243.917	-2.97
SERTAD4	1.02e-43	6.74e-45	-17.2047	91.037	-1.13
PARP9	1.88e-76	3.48e-78	27.1806	167.664	1.44
CA5A	2.29e-101	1.3e-103	-36.0908	226.19	-1.12
AOC1	6.97e-45	4.44e-46	17.5407	93.7547	1.41
ZNF641	3.09e-68	7.97e-70	-24.5384	148.416	-1.23
RAB15	7.61e-58	2.95e-59	-21.3497	124.083	-2.3
HIST2H2BE	1.45e-92	1.33e-94	32.763	205.458	1.43
CHMP5	2.21e-59	8.06e-61	21.8123	127.683	1.07
ASMTL	4.66e-42	3.28e-43	16.7256	87.1568	1.17
CHST7	3.54e-134	2.77e-137	50.656	303.555	3.31
SLX4	1.85e-70	4.38e-72	-25.2411	153.619	-1.13
ITGB8	1.69e-76	3.1e-78	27.1969	167.78	1.14
STEAP1	3.78e-42	2.65e-43	16.7519	87.3694	1.03
RASSF7	2.25e-64	6.82e-66	-23.3342	139.362	-1
TMIGD3	5.7e-90	5.91e-92	-31.8232	199.365	-1.99
CYSLTR1	9.38e-38	7.59e-39	-15.4877	77.1202	-1.05
EVI2A	1.28e-78	2.13e-80	-27.9007	172.759	-1.85
MPP1	6.38e-56	2.65e-57	-20.7754	119.586	-1.25
JUP	1.76e-55	7.46e-57	-20.644	118.552	-1.5
MMD	4.28e-68	1.11e-69	24.4935	148.082	1.19
IZUMO4	6.1e-77	1.1e-78	27.3425	168.815	1.33
KIF2A	2.61e-109	9.93e-112	39.2747	244.859	2.01
PTPRE	5.07e-60	1.8e-61	-22.006	129.183	-1.5
CHST13	9.35e-77	1.7e-78	-27.2811	168.379	-1.93
NBN	3.61e-90	3.71e-92	31.8944	199.831	1.4
EIF5A2	5.45e-55	2.35e-56	20.4985	117.406	1.03
HIVEP1	1.1e-108	4.34e-111	39.0167	243.387	2.2
ITPR2	1.55e-71	3.55e-73	-25.5835	156.133	-1.13
NCKIPSD	1.42e-84	1.81e-86	-29.9258	186.735	-1.07
TMEM140	5.23e-40	3.93e-41	16.136	82.3757	1.11
UGCG	5.83e-118	1.37e-120	42.9728	265.226	2.28
HPRT1	7.12e-74	1.46e-75	26.3386	161.624	1.56
GRAMD1A	1.27e-131	1.4e-134	49.3439	297.356	2.59
SH3BGRL3	2.61e-44	1.7e-45	-17.375	92.4149	-1.06
HACD3	9.66e-80	1.52e-81	-28.2777	175.399	-1.04
KYNU	2.99e-74	6.01e-76	26.4617	162.513	1.45
CRLS1	7.5e-70	1.83e-71	-25.0473	152.19	-1.01
C1QA	9.5e-66	2.73e-67	-23.7594	142.579	-1.68
PER2	4.28e-51	2.16e-52	-19.3482	108.28	-1.2
TNFSF18	1.67e-29	1.8e-30	13.0942	57.8801	1.25
SNX30	2.47e-74	4.96e-76	-26.4885	162.706	-1.68
SLC1A3	2.2e-66	6.18e-68	23.9569	144.065	1.83
PTPN6	4.96e-51	2.51e-52	-19.3297	108.132	-1.41
PLAT	6.97e-43	4.78e-44	16.963	89.08	1.13
MAST3	2.72e-91	2.63e-93	-32.3007	202.475	-1.26
FOXO1	1.1e-129	1.25e-132	48.4123	292.873	2.62
DEXI	2.52e-48	1.41e-49	18.5391	101.801	1.06
ATG9A	5.13e-101	2.95e-103	-35.9558	225.374	-1.32
ETV5	3.76e-20	5.59e-21	-10.2599	36.1181	-1.17
IFIT2	1.77e-91	1.71e-93	32.3677	202.908	3.44
LYPD3	8.55e-91	8.52e-93	32.12	201.301	1.99
NDE1	8.54e-73	1.85e-74	25.9885	159.087	1.48
FAM117B	1.16e-85	1.41e-87	-30.3042	189.289	-1.24
TPMT	1.48e-62	4.78e-64	-22.7765	135.112	-1.26
CYP27B1	1.45e-95	1.16e-97	33.8708	212.504	3.21
SNAP25	1.33e-69	3.28e-71	24.9684	151.607	1.38
TCN2	2.93e-80	4.48e-82	28.4531	176.622	1.65
TREML2	1.72e-76	3.17e-78	-27.1939	167.759	-1.43
SLC5A6	6.39e-91	6.31e-93	32.1663	201.602	1.93
MAP3K8	1.05e-58	3.93e-60	21.6083	126.098	1.39
MMP10	1.01e-37	8.16e-39	15.4787	77.0474	2.72
KIAA1161	6.85e-66	1.96e-67	-23.8036	142.911	-1.24
CCNH	2.26e-33	2.14e-34	-14.2219	66.8943	-1.09
KCTD12	4.73e-94	4.03e-96	-33.31	208.955	-2.52
BCL2L1	9.25e-55	4.02e-56	20.4302	116.867	1.83
UAP1	3.83e-80	5.9e-82	28.4136	176.347	1.34
XAF1	5.83e-28	6.57e-29	12.6401	54.2916	1.02
SLC39A11	1.24e-77	2.17e-79	-27.572	170.441	-1.06
HESX1	3.49e-72	7.72e-74	25.7923	157.658	2.51
SH3PXD2A	4.93e-55	2.12e-56	20.5113	117.507	1.16
EGR2	2.29e-60	7.97e-62	-22.1112	129.996	-1.68
CA11	1.09e-71	2.48e-73	-25.6326	156.492	-1.66
FAM109A	1.03e-92	9.42e-95	-32.8168	205.804	-1.92
MIF4GD	1.33e-102	7.03e-105	-36.5758	229.106	-1.6
TSHZ3	2.24e-90	2.26e-92	-31.9703	200.326	-1.17
BCL9L	2.73e-115	7.53e-118	41.803	258.93	1.88
TNFAIP8L2	7.56e-78	1.31e-79	-27.6434	170.945	-1.35
CHCHD7	1.2e-78	2e-80	-27.9099	172.823	-1.49
INPP5D	1.15e-70	2.7e-72	-25.3071	154.105	-1.56
TBC1D31	4.14e-70	9.97e-72	-25.1296	152.798	-1.16
ZCCHC7	1.37e-79	2.17e-81	-28.2269	175.044	-1.03
CLINT1	5.3e-65	1.57e-66	23.5284	140.834	1.05
MIA	8.15e-89	8.87e-91	31.4107	196.657	1.56
ADAD2	1.21e-17	1.98e-18	-9.45147	30.2916	-1.32
ZNFX1	2.67e-82	3.74e-84	29.145	181.407	1.03
CXCL9	3.05e-35	2.71e-36	14.7627	71.2538	1.51
IFI35	3.89e-73	8.27e-75	26.0993	159.892	1.5
OAS3	2.62e-95	2.11e-97	33.7752	211.901	2.9
PHF19	5.39e-111	1.83e-113	-39.98	248.849	-1.27
TTC13	1.21e-94	9.99e-97	-33.5294	210.348	-2
PEMT	3.73e-110	1.36e-112	-39.6245	246.845	-2.11
CORO1C	4.64e-64	1.42e-65	-23.2372	138.625	-1
IRAK2	1.71e-89	1.81e-91	31.6521	198.245	1.91
GAS7	1.27e-95	1.01e-97	-33.8928	212.642	-1.74
IGFBP3	2.44e-44	1.58e-45	17.3835	92.4835	1.54
NRROS	1.15e-47	6.66e-49	-18.3465	100.253	-1.36
GHDC	1.26e-73	2.64e-75	-26.2571	161.035	-1.06
CGN	5.21e-86	6.25e-88	30.4251	190.102	2.4
PTAFR	2.9e-70	6.92e-72	-25.1791	153.162	-1.65
PTGIR	1.65e-98	1.12e-100	34.984	219.438	2.03
ITGA4	2.05e-66	5.76e-68	23.9662	144.135	1.49
HYLS1	3.36e-89	3.6e-91	31.5478	197.56	1.42
SLC41A2	1.87e-102	9.95e-105	36.5178	228.758	1.64
CCNG2	3.2e-46	1.94e-47	17.9283	96.8843	1.09
ATP1B2	8.93e-14	1.71e-14	-8.13152	21.3142	-1.01
EVI5L	2.31e-89	2.47e-91	-31.6053	197.938	-1.22
CCL3L1	4.13e-79	6.72e-81	28.0653	173.914	2.84
ALAD	1.47e-65	4.23e-67	-23.7014	142.141	-1.04
CD33	6.06e-98	4.3e-100	-34.7664	218.094	-3.03
ABCA2	4.64e-80	7.19e-82	-28.3852	176.149	-1.15
BMP6	1.78e-65	5.15e-67	23.6754	141.945	1.84
ISYNA1	8.31e-67	2.28e-68	-24.0897	145.062	-1.36
PIM2	5.32e-97	3.96e-99	34.409	215.874	1.95
TAL1	7e-98	5.01e-100	-34.7417	217.941	-2.64
ALDH1A2	4.42e-31	4.51e-32	13.5558	61.5544	1.38
TMEM130	8.26e-79	1.37e-80	-27.9642	173.204	-1.2
PPP1R13B	5.19e-80	8.06e-82	-28.3687	176.034	-1.4
CNKSR3	6.96e-55	3.01e-56	20.4669	117.157	1.17
RCSD1	3.55e-70	8.54e-72	25.1505	152.952	1.46
MAPK13	2.1e-70	4.98e-72	25.2238	153.492	1.48
KIAA1191	7.39e-86	8.9e-88	30.3724	189.748	1.05
CD200R1	3.55e-47	2.08e-48	-18.205	99.1144	-1.75
RAB9A	2.08e-106	9.26e-109	38.0883	238.031	1.5
MKNK1	1.88e-71	4.3e-73	-25.5574	155.942	-1.69
PI4K2A	1.8e-110	6.35e-113	39.759	247.605	1.55
SYTL1	4.77e-99	3.06e-101	-35.1947	220.734	-1.83
TM6SF1	1.14e-68	2.9e-70	-24.6745	149.429	-1.85
LONRF2	7.11e-60	2.54e-61	21.9614	128.838	1.53
TAP1	1.47e-115	3.95e-118	41.9213	259.572	1.33
HIST1H4H	3.05e-41	2.2e-42	16.4909	85.2537	1.06
TMEM243	5.65e-52	2.76e-53	-19.6063	110.337	-1.33
IDH2	1.13e-65	3.26e-67	-23.7361	142.403	-1.34
TMEM55A	1.82e-95	1.45e-97	-33.8348	212.277	-1.88
P2RY11	1.11e-98	7.32e-101	-35.053	219.862	-1.91
AKAP13	5.24e-65	1.55e-66	23.5298	140.844	1.07
DHRS3	2.62e-51	1.31e-52	19.4111	108.782	1.41
SLFN11	2.38e-106	1.07e-108	-38.0638	237.888	-2.12
FUCA1	4.07e-43	2.76e-44	-17.0307	89.6283	-1.22
RAB2B	1.09e-96	8.32e-99	34.2902	215.133	1.2
PLXDC2	2.82e-86	3.36e-88	-30.5177	190.723	-1.64
SAT1	1.57e-107	6.56e-110	38.5447	240.675	1.37
ABTB2	1.1e-120	2.14e-123	44.196	271.672	2.74
GP1BA	5.92e-48	3.36e-49	18.4313	100.935	1.9
STX10	2.59e-82	3.62e-84	-29.1496	181.439	-1.03
IRF4	3.35e-85	4.19e-87	30.1426	188.201	1.27
FNBP1L	1.54e-45	9.58e-47	-17.7304	95.2873	-1.07
C1orf162	2.19e-50	1.14e-51	-19.1407	106.623	-2.05
LRRC1	5.8e-62	1.91e-63	22.5957	133.727	1.1
RBMS2	1.28e-76	2.34e-78	-27.2364	168.061	-1.71
IER5L	1.36e-94	1.13e-96	-33.5107	210.229	-1.3
MGAT4A	5.4e-95	4.38e-97	-33.6598	211.173	-2.08
FFAR4	9.53e-60	3.42e-61	-21.9228	128.539	-1.79
NDUFS3	7.43e-80	1.16e-81	-28.3161	175.667	-1.34
SCRN1	2.83e-74	5.7e-76	-26.4693	162.567	-1.72
ST6GAL1	3.69e-66	1.04e-67	-23.8875	143.543	-1.56
MXD4	3.32e-87	3.82e-89	-30.8428	192.895	-1.52
COQ2	6.35e-72	1.42e-73	-25.7086	157.047	-1.05
DEPTOR	1.44e-36	1.21e-37	15.1458	74.3516	1.16
MCL1	3.7e-51	1.87e-52	19.3667	108.428	1.18
PLA2G15	3.83e-65	1.13e-66	-23.5718	141.162	-1.38
RTN1	1.81e-32	1.75e-33	-13.9604	64.7936	-1.08
MUC1	7.77e-116	2.04e-118	42.0432	260.233	2.7
LY75	1.88e-81	2.72e-83	28.857	179.423	1.6
CALML4	4.21e-88	4.71e-90	-31.1581	194.989	-1.08
LRCH3	2.42e-97	1.78e-99	34.5376	216.674	1.07
KIAA0930	1.94e-77	3.42e-79	-27.5075	169.985	-1.49
UCHL1	4.37e-25	5.49e-26	11.7807	47.5887	1.05
HCFC1R1	9.5e-99	6.28e-101	-35.078	220.017	-1.28
PPP1R16A	2.24e-77	3.97e-79	-27.4865	169.836	-1.3
TRAFD1	5.24e-132	5.43e-135	49.5412	298.297	2.13
SLCO5A1	3.57e-136	2.49e-139	51.6689	308.25	2.96
IL1R2	4e-32	3.92e-33	-13.8602	63.9903	-1.14
TNFSF13B	2.24e-85	2.77e-87	30.2036	188.612	1.76
TMEM259	2.13e-104	1.03e-106	-37.2847	233.32	-1.33
FAM107B	2.98e-53	1.39e-54	19.9827	113.328	1.36
SLC31A2	3.76e-73	7.98e-75	26.1043	159.928	1.2
RIPK2	1.41e-132	1.35e-135	49.8339	299.687	2.39
REEP5	2.73e-79	4.41e-81	-28.1255	174.335	-1.44
WFS1	3.2e-37	2.65e-38	-15.3338	75.8731	-1.05
MLLT11	3.27e-107	1.39e-109	38.4153	239.928	1.99
CTTNBP2	6.36e-81	9.51e-83	-28.6762	178.172	-1.48
WAS	6.21e-79	1.02e-80	-28.0058	173.497	-1.21
IFI44	6.61e-73	1.43e-74	26.0244	159.348	2.24
RRAGC	9.63e-76	1.81e-77	26.9496	166.016	1.04
DNMT1	4.52e-100	2.74e-102	-35.5891	223.147	-1.14
CD70	1.51e-91	1.45e-93	32.3933	203.074	2.08
PIK3R1	9.95e-75	1.97e-76	-26.6168	163.63	-1.42
TSPAN32	2.2e-85	2.73e-87	-30.2059	188.628	-1
ZMIZ2	8.22e-78	1.43e-79	27.6309	170.857	1.07
ANG	4.5e-25	5.66e-26	-11.7769	47.5594	-1.03
BRIP1	1.26e-38	9.87e-40	15.739	79.1566	1.07
ENG	2.19e-63	6.89e-65	-23.0301	137.049	-1.17
GABPB1	7.62e-78	1.32e-79	27.642	170.936	1.42
ESYT1	1.63e-66	4.55e-68	-23.9978	144.373	-1
SLCO2B1	4.77e-71	1.1e-72	-25.4288	154.999	-2.17
COBLL1	4.58e-49	2.51e-50	18.7545	103.531	1.38
CYSTM1	4.42e-61	1.51e-62	22.3273	131.663	1.23
HLA-DMB	3.48e-66	9.84e-68	-23.8951	143.6	-1.87
EDARADD	1.05e-71	2.37e-73	25.6385	156.536	1.85
FAM198B	1.99e-85	2.46e-87	-30.2216	188.733	-2.12
PPP1R14A	6.76e-58	2.62e-59	21.365	124.203	1.6
HHEX	2.38e-126	3.28e-129	-46.8165	285.028	-1.81
HLA-F	8.92e-101	5.2e-103	35.8622	224.807	1.73
CHD9	2e-40	1.48e-41	-16.2561	83.3496	-1.05
PLXNB2	1.13e-75	2.13e-77	-26.927	165.854	-1.07
EVI2B	4.15e-78	7.12e-80	-27.7297	171.554	-2.07
NFKBID	2.91e-119	6.09e-122	43.559	268.333	1.8
NCKAP5L	3.38e-93	3.01e-95	-32.9948	206.945	-1.14
C17orf49	7.77e-91	7.71e-93	32.1353	201.401	1.45
HDAC4	4.81e-66	1.37e-67	-23.8514	143.272	-1.06
MFNG	3.39e-69	8.42e-71	-24.841	150.665	-1.37
PWWP2B	2.79e-81	4.07e-83	-28.7988	179.02	-1.01
MAFB	2.58e-81	3.76e-83	-28.8101	179.099	-2.88
VWA5A	9.8e-53	4.64e-54	-19.8305	112.12	-1.31
TNFRSF1B	4.14e-103	2.16e-105	36.7734	230.286	2.02
HPCAL1	7.05e-65	2.1e-66	-23.4898	140.542	-1.49
APPL2	6.35e-110	2.34e-112	-39.5289	246.304	-1.53
RRN3	1.31e-67	3.47e-69	24.3412	146.946	1.18
TRADD	2.56e-93	2.26e-95	33.0398	207.232	1.51
PM20D2	1.84e-60	6.39e-62	22.1399	130.218	1.02
LGALS9C	7.61e-59	2.84e-60	21.6502	126.424	1.44
PIK3CD	4.48e-53	2.1e-54	-19.9303	112.912	-1.03
FLT3	7.63e-117	1.92e-119	42.4802	262.591	2.16
CBFB	8.11e-48	4.64e-49	-18.3913	100.613	-1.26
TK2	2.82e-95	2.28e-97	-33.7634	211.827	-1.27
RPAP3	4.42e-70	1.07e-71	25.1203	152.729	1.01
SMAD6	2.67e-49	1.45e-50	18.8229	104.079	1.14
PPBP	6.67e-24	8.71e-25	11.4226	44.8371	1.12
ABCB4	1.92e-45	1.2e-46	-17.7027	95.0636	-1.11
PAK1	1.46e-81	2.1e-83	-28.8945	179.682	-1.51
CERK	2.92e-84	3.77e-86	-29.8178	186.003	-1.36
C10orf10	1.09e-96	8.32e-99	34.2903	215.133	2.6
RRS1	4.86e-107	2.11e-109	-38.3428	239.508	-1.73
CERS6	6.73e-75	1.31e-76	26.6732	164.035	1.02
GPX8	6.45e-55	2.79e-56	-20.4766	117.234	-1.13
PCSK5	1.64e-67	4.37e-69	-24.3104	146.715	-1.38
BIRC2	1.03e-93	8.96e-96	33.1844	208.156	1.48
P2RY8	4.85e-54	2.19e-55	20.216	115.175	1.58
TERF2	1.22e-100	7.21e-103	-35.8083	224.48	-1.24
FXYD6	7.4e-84	9.76e-86	29.6779	185.052	1.13
HIST2H2AC	3.12e-61	1.06e-62	22.3733	132.017	1.57
ASGR1	8.82e-71	2.06e-72	-25.3439	154.375	-1.79
CCL19	8.28e-38	6.68e-39	15.5034	77.2475	1.44
ISOC2	3.43e-57	1.36e-58	-21.1542	122.556	-1.07
BCL2A1	1.04e-83	1.39e-85	29.6262	184.7	1.31
GLIPR1	4.74e-29	5.15e-30	-12.9618	56.8305	-1.06
ANO9	3.47e-69	8.64e-71	24.8375	150.638	1.48
GJB2	1.2e-101	6.6e-104	36.2031	226.868	2.58
NT5C3A	1.55e-46	9.3e-48	18.0193	97.618	1.56
SLC38A1	1.03e-72	2.24e-74	25.9623	158.896	1.63
TM4SF1	2.61e-119	5.41e-122	43.5813	268.45	3.52
TMEM39A	5.86e-133	5.34e-136	50.0288	300.609	1.64
AGRN	3.28e-54	1.47e-55	20.2663	115.573	1.02
KLHL3	9.37e-49	5.17e-50	-18.6643	102.806	-1.03
SLAMF1	1.84e-75	3.51e-77	26.8572	165.355	1.57
ARHGAP4	4.02e-76	7.51e-78	-27.0728	166.896	-1.44
PNMA1	3.73e-66	1.05e-67	23.8859	143.532	1.37
CDH1	2.41e-32	2.34e-33	-13.9247	64.5072	-2.03
NAALADL1	3.26e-41	2.36e-42	16.4823	85.1845	1.01
MTMR4	6.95e-101	4.03e-103	35.9041	225.06	1.35
TMEM45B	7.53e-84	9.96e-86	-29.675	185.032	-2.61
SDHAF3	2.66e-64	8.11e-66	-23.3114	139.189	-1.07
GBP4	2.47e-62	8.04e-64	22.7088	134.593	1.88
SQLE	3.12e-43	2.11e-44	17.0638	89.8967	1.33
MTHFS	3.4e-126	4.89e-129	46.7367	284.63	2.56
LAPTM5	1.83e-78	3.08e-80	-27.8486	172.392	-1.97
HDAC3	3.6e-117	8.85e-120	-42.6244	263.364	-1.11
MTHFD1L	3.61e-84	4.71e-86	-29.7851	185.781	-1.75
FGD3	1.73e-76	3.19e-78	-27.1928	167.751	-1.26
CCL8	7.73e-32	7.65e-33	13.777	63.3237	1.68
OSBPL1A	4.04e-59	1.49e-60	-21.7332	127.069	-1.18
NFKBIA	3.72e-115	1.04e-117	41.7439	258.608	1.52
CCL5	1.48e-107	6.12e-110	38.5567	240.745	3.52
STX12	4.92e-58	1.9e-59	-21.4064	124.526	-1.05
STAC	4.49e-79	7.32e-81	-28.0531	173.828	-1.46
CFB	4.36e-75	8.45e-77	26.7345	164.475	2.46
ZHX3	5.63e-99	3.64e-101	-35.1668	220.562	-1.06
MPRIP	1.21e-52	5.77e-54	-19.8031	111.902	-1.06
CCR2	8.23e-39	6.44e-40	-15.7916	79.5829	-1.15
POGLUT1	5.41e-139	3.09e-142	53.1356	314.914	2.26
SRSF12	6.23e-143	2.77e-146	55.2361	324.191	2.29
IL1B	9.61e-78	1.67e-79	27.6085	170.699	3.61
EIF4G3	5.89e-76	1.1e-77	-27.0188	166.51	-1.54
BTG1	1.19e-108	4.72e-111	39.0019	243.302	2.22
KIAA1211L	5e-121	9.21e-124	-44.358	272.515	-1.7
BLOC1S5	1.16e-86	1.35e-88	-30.6538	191.634	-1.2
MPPE1	9.67e-88	1.1e-89	-31.0308	194.145	-1.5
RAP1GAP	1.83e-66	5.12e-68	-23.9819	144.254	-1.93
GIMAP7	9.57e-50	5.1e-51	-18.9529	105.121	-1.16
CREBRF	2.47e-39	1.9e-40	15.942	80.8027	1.16
HAP1	1.97e-45	1.23e-46	17.6992	95.0354	1.01
DNAAF1	3.41e-71	7.83e-73	25.4756	155.342	1.84
PREX1	1.32e-95	1.04e-97	-33.8873	212.607	-1.24
TAP2	4.25e-52	2.07e-53	19.6427	110.627	1.02
ZMYND15	1.13e-93	9.9e-96	33.1688	208.056	2.12
SLC2A6	8.85e-77	1.61e-78	27.2892	168.436	1.47
CCDC28B	3.54e-122	6.21e-125	44.8776	275.205	2.31
JAML	1.43e-35	1.25e-36	-14.8579	72.0232	-1.28
ZFAND6	5.45e-35	4.88e-36	14.6897	70.665	1.02
ZNF467	1.94e-43	1.3e-44	-17.1234	90.3789	-1.43
APOL4	1.2e-57	4.68e-59	-21.2905	123.621	-1.93
ENC1	8.06e-67	2.21e-68	-24.0941	145.095	-1.66
CDH2	7.29e-58	2.83e-59	-21.3551	124.126	-2.49
TRIM22	1.58e-32	1.52e-33	13.9779	64.9342	1.22
TP53BP2	1.74e-83	2.33e-85	29.5502	184.182	1.17
TBC1D14	2.96e-84	3.83e-86	-29.8156	185.988	-1.11
TRAF3IP3	8.12e-67	2.22e-68	24.093	145.088	1.17
RNASE6	9.61e-41	7.06e-42	-16.3474	84.0904	-1.42
SLC6A12	5.83e-113	1.8e-115	40.8065	253.461	2.72
SOCS3	3.37e-108	1.36e-110	38.8182	242.249	2.07
ARHGEF3	4.82e-80	7.46e-82	-28.3798	176.112	-1.43
DUSP1	3.18e-150	8.07e-154	59.334	341.449	3.15
IFIH1	8.12e-92	7.72e-94	32.4903	203.701	1.5
ST3GAL6	1.52e-112	4.79e-115	40.6306	252.485	1.9
TEX264	3.77e-89	4.06e-91	-31.5296	197.44	-1.28
ENPP4	1.8e-98	1.22e-100	34.9697	219.349	2.45
NR4A3	2.12e-101	1.2e-103	36.1047	226.274	2.62
PAPSS1	1.51e-75	2.86e-77	-26.8855	165.558	-1.17
FOXD4L1	1.15e-70	2.7e-72	25.3068	154.103	2.08
CDK5	2.29e-70	5.45e-72	-25.2116	153.402	-1.05
NUDT16	4.46e-85	5.59e-87	-30.0998	187.912	-1.14
LAD1	4.36e-180	2.77e-184	78.7515	410.967	5.06
SLC16A10	3.06e-24	3.96e-25	11.525	45.6213	1.17
C10orf11	9.31e-55	4.05e-56	-20.4293	116.861	-1.27
CMPK2	1.72e-41	1.23e-42	16.5623	85.8329	1.28
TXNDC12	7.64e-86	9.22e-88	-30.3672	189.713	-1.11
UBE2Z	9.77e-73	2.12e-74	25.9694	158.948	1.02
ATP8B4	1.12e-53	5.12e-55	-20.1084	114.323	-1.37
NAPSA	4.28e-62	1.4e-63	22.6359	134.035	1.82
TUBA4A	5.01e-62	1.65e-63	-22.615	133.875	-1.52
ELMO1	6.39e-99	4.17e-101	-35.1445	220.425	-1.41
NAGA	1.74e-65	5.04e-67	-23.6783	141.967	-1.24
S1PR4	2.02e-67	5.39e-69	-24.2822	146.505	-1.37
ACOT7	6.99e-21	1.02e-21	-10.4899	37.8137	-1.08
CD36	3.34e-41	2.42e-42	-16.4793	85.1601	-1.66
PRRT3	1.01e-53	4.6e-55	20.122	114.432	1.31
ATP6V0E2	9.23e-73	2e-74	-25.9776	159.008	-1.5
MICAL2	1.38e-43	9.2e-45	-17.1664	90.7267	-1.02
TMEM14A	3.87e-46	2.35e-47	-17.9044	96.6917	-1.45
STAT4	5.26e-94	4.51e-96	33.2922	208.842	2.61
CD58	1.33e-76	2.44e-78	27.2304	168.018	1.66
MTHFD1	1.58e-47	9.15e-49	-18.3069	99.9344	-1.08
SH3BP4	6.55e-51	3.34e-52	-19.294	107.847	-1.26
DENND5A	1.42e-104	6.83e-107	37.3551	233.735	2.33
SLC1A2	1.82e-73	3.83e-75	26.2057	160.663	1.46
PMP22	1.09e-67	2.87e-69	24.3667	147.136	2.97
TNFAIP6	3.23e-124	5.13e-127	45.8138	279.989	3.83
C1QC	8.24e-42	5.85e-43	-16.6543	86.5788	-1.3
DCAF12	1.8e-48	1e-49	-18.582	102.146	-1.22
PSME2	1.66e-125	2.5e-128	46.4113	283.002	1.1
PRKX	2.14e-76	3.98e-78	-27.162	167.532	-1.12
CDKN1A	1.11e-66	3.06e-68	24.0506	144.769	1.22
RUNX3	9.76e-95	8.04e-97	33.5637	210.565	1.16
HELZ2	1.59e-84	2.03e-86	29.9089	186.62	1.72
SLC27A1	1.07e-91	1.02e-93	-32.4479	203.427	-1.19
TRIB3	3.69e-45	2.33e-46	-17.6205	94.3992	-1.26
CXCL1	5.52e-36	4.77e-37	14.9771	72.9871	1.65
HSH2D	1.5e-89	1.58e-91	31.6732	198.383	2.15
FRAT2	5.58e-111	1.9e-113	-39.9728	248.809	-1.46
SNN	1.38e-110	4.85e-113	39.8069	247.875	1.84
ABHD17C	3.17e-56	1.31e-57	20.8654	120.293	1.22
TRAM2	2.26e-89	2.4e-91	-31.6095	197.965	-1.42
NAA25	4.38e-100	2.65e-102	35.5947	223.181	2.11
HSPA1A	7.83e-57	3.16e-58	21.0465	121.713	1.44
TPM2	1.82e-45	1.13e-46	-17.7096	95.1191	-1.9
SOX8	2.01e-12	4.05e-13	-7.64224	18.1873	-1.1
CATSPER1	1.77e-87	2.01e-89	-30.9392	193.536	-1.05
FOXD2	5.51e-93	4.93e-95	-32.9179	206.452	-1.4
NBL1	4.08e-76	7.62e-78	27.0708	166.881	2.15
PIM3	2.63e-67	7.06e-69	24.2463	146.236	1.43
CFLAR	6.81e-94	5.88e-96	33.2505	208.576	1.37
PNRC1	1.17e-131	1.27e-134	49.364	297.453	1.92
FURIN	4.78e-101	2.73e-103	-35.9683	225.449	-1.95
TPRG1	2.34e-25	2.91e-26	-11.8627	48.2227	-1.11
SLC25A28	7.03e-72	1.58e-73	25.6944	156.944	1.03
JADE3	6.07e-143	2.57e-146	55.2535	324.267	2.84
PHACTR2	1.28e-59	4.62e-61	21.8842	128.24	1.07
ATPAF1	3.84e-110	1.4e-112	-39.6188	246.812	-1.15
ARHGAP18	2.46e-53	1.14e-54	-20.0071	113.521	-1.38
DOK2	6.7e-57	2.69e-58	-21.0669	121.873	-1.26
SPRED2	4.97e-114	1.46e-116	41.261	255.967	2.54
TMEM176A	3.08e-47	1.8e-48	18.2231	99.2599	2.09
FA2H	2.76e-40	2.06e-41	-16.2157	83.0224	-1.08
PLXNA1	7.86e-71	1.83e-72	25.3598	154.492	1.15
CXCL10	4.89e-44	3.21e-45	17.2963	91.7779	2.39
FUT4	8.16e-89	8.9e-91	31.4102	196.654	1.14
AIF1	2.43e-45	1.53e-46	-17.6729	94.8225	-1.74
PLA1A	1.4e-88	1.54e-90	31.327	196.105	1.53
CCDC86	1.55e-77	2.73e-79	-27.5394	170.21	-1.37
HIST1H2AC	1.79e-73	3.76e-75	26.2082	160.681	1.78
CTSC	5.05e-73	1.08e-74	-26.0626	159.626	-1.84
APITD1	9.81e-74	2.03e-75	26.293	161.295	1.25
JAK1	3.95e-41	2.87e-42	16.4584	84.9903	1.03
C15orf39	2.11e-98	1.45e-100	34.9421	219.179	1.53
ALDH2	3.64e-84	4.76e-86	29.7836	185.77	1.57
ID2	2.45e-104	1.2e-106	37.2603	233.176	2.4
FAM49A	1.55e-123	2.57e-126	45.498	278.384	2.13
ABHD14A	1.33e-97	9.68e-100	-34.6356	217.283	-1.17
KDM2B	2.12e-105	9.9e-108	37.6831	235.664	1.07
VAV2	2.88e-79	4.65e-81	28.1179	174.282	1.4
ABCG1	2.68e-56	1.1e-57	-20.8871	120.463	-1.1
ALDH3A2	3.32e-74	6.7e-76	-26.4467	162.405	-1.06
GPAT3	1.73e-29	1.86e-30	-13.0899	57.8459	-1
DDX60	1.11e-50	5.72e-52	19.2264	107.308	1.26
RNASE1	1.35e-16	2.3e-17	-9.10394	27.8583	-1.39
SIGLEC9	2.03e-64	6.13e-66	-23.3482	139.468	-1.11
GPT	1.88e-47	1.09e-48	-18.2847	99.7558	-1.51
CRLF2	8.74e-109	3.41e-111	39.059	243.629	3.37
GOLIM4	7.98e-61	2.74e-62	-22.2497	131.065	-1.02
INSM2	1.36e-47	7.87e-49	18.3257	100.086	1.38
DPYD	1.87e-60	6.51e-62	-22.1375	130.2	-1.14
PTGER4	4.81e-90	4.97e-92	31.8496	199.538	1.35
VASH1	1.15e-68	2.91e-70	-24.6738	149.424	-1.51
MMP9	2.59e-28	2.88e-29	12.7446	55.1144	1.71
LPCAT2	7.36e-27	8.68e-28	-12.3124	51.7206	-1.24
MAP1S	1.65e-100	9.82e-103	-35.7574	224.17	-2.28
C1QB	2.17e-38	1.72e-39	-15.6705	78.6012	-1.1
GRINA	7.51e-109	2.9e-111	39.0873	243.791	1.51
FYB	1.11e-90	1.11e-92	-32.079	201.034	-1.88
NCF2	8.7e-68	2.29e-69	-24.3967	147.36	-1.54
PALD1	4e-104	1.98e-106	-37.1747	232.67	-2.06
TGM2	2.48e-31	2.51e-32	13.629	62.1398	1.16
FNBP1	9.97e-97	7.58e-99	34.3051	215.226	1.16
INSM1	3.61e-82	5.06e-84	29.1009	181.104	2.43
HMGCS1	2.91e-85	3.63e-87	30.1635	188.342	2.01
SEL1L3	2.92e-79	4.74e-81	28.1153	174.264	2.06
ARL6IP6	6.42e-41	4.7e-42	16.3974	84.496	1.03
IRF7	5.42e-101	3.12e-103	35.9463	225.316	2.18
ITPRIPL1	5.17e-59	1.92e-60	-21.7008	126.817	-1.3
KAZN	8.15e-45	5.2e-46	17.5211	93.596	1.07
ZNF22	4e-76	7.46e-78	27.0739	166.903	1.25
STK17B	2.39e-46	1.45e-47	17.9646	97.1772	1.02
ANKRD55	2.28e-48	1.28e-49	18.5517	101.902	1.4
CEP83	8.85e-63	2.84e-64	22.8445	135.632	1.01
N4BP2L1	6.04e-150	1.66e-153	59.1581	340.73	3.47
DOCK2	3.47e-83	4.7e-85	-29.4476	183.481	-1.37
ANKRD22	3.35e-78	5.74e-80	27.7602	171.77	1.87
LMO2	1.03e-89	1.08e-91	-31.7314	198.765	-2.39
RARRES1	4.18e-37	3.48e-38	15.3001	75.6006	1.46
RCN1	2.85e-83	3.85e-85	29.4769	183.681	1.23
CELF2	5.84e-120	1.17e-122	43.8714	269.975	2.07
RFTN1	7.03e-113	2.19e-115	40.7717	253.268	1.12
PPTC7	4.04e-82	5.71e-84	29.0834	180.984	1.49
ARV1	2.58e-112	8.25e-115	-40.533	251.942	-2.2
SPN	3.57e-74	7.25e-76	-26.4358	162.327	-1.96
IFITM1	3.63e-79	5.9e-81	28.0839	174.044	3
SIAH2	7.23e-104	3.64e-106	37.0723	232.063	1.74
EMP1	2.1e-51	1.05e-52	-19.4393	109.007	-1.31
APBB1IP	3.89e-107	1.67e-109	-38.3828	239.74	-1.57
MGST2	5.27e-66	1.5e-67	-23.8389	143.177	-1.74
PRDM8	5.1e-85	6.4e-87	30.0798	187.777	2.02
APOBEC3G	6.78e-92	6.4e-94	32.5193	203.888	1.92
OSBPL5	7.14e-75	1.4e-76	-26.6645	163.972	-1.23
WDFY2	3.06e-56	1.26e-57	-20.8698	120.328	-1.17
IQCG	2.19e-110	7.82e-113	39.7223	247.398	3.01
RERE	6.55e-101	3.79e-103	-35.9143	225.123	-1.83
EBI3	9.91e-155	1.89e-158	61.9796	352.044	4.99
RAB3IP	8.48e-105	4.02e-107	37.4448	234.264	1.31
FBXO2	1.32e-133	1.12e-136	50.3593	302.165	1.94
DIMT1	5.23e-38	4.19e-39	-15.5608	77.7125	-1.01
TAX1BP3	8.71e-79	1.44e-80	-27.9563	173.149	-1.11
ARHGEF6	3.48e-74	7.06e-76	-26.4395	162.353	-1.04
LAT2	5.64e-74	1.15e-75	-26.3714	161.861	-1.45
XKR3	2.71e-58	1.04e-59	-21.4839	125.13	-1.03
TMEM268	1.57e-137	9.97e-141	52.3702	311.456	2.77
FAIM2	1.81e-64	5.46e-66	-23.3636	139.585	-1.5
HIBADH	5.37e-52	2.62e-53	-19.6129	110.39	-1.1
CAMK1G	2.99e-98	2.09e-100	34.8831	218.815	1.74
IRF2BPL	1.44e-42	1e-43	-16.8719	88.3421	-1.37
LRMP	2.96e-99	1.85e-101	-35.2767	221.237	-1.99
FKBP15	7.4e-48	4.23e-49	-18.4029	100.707	-1.07
ABAT	3.45e-107	1.47e-109	-38.4055	239.871	-1.27
TGFA	1.94e-132	1.88e-135	49.7632	299.352	2.45
RILPL1	1.57e-61	5.27e-63	-22.4637	132.713	-1.22
IFITM3	1.52e-61	5.09e-63	22.4681	132.746	2.52
HSPA6	4.36e-33	4.14e-34	14.1397	66.2332	1.34
GRSF1	9.58e-88	1.08e-89	31.0325	194.157	1.14
LHX2	5.05e-72	1.13e-73	25.7406	157.281	1.33
MARCKS	3.28e-118	7.56e-121	43.0842	265.819	2.69
FOCAD	1.27e-79	2.01e-81	-28.2377	175.12	-1.27
CLEC11A	5.04e-73	1.07e-74	-26.0632	159.63	-1.51
ADORA2A	2.8e-77	4.99e-79	27.4541	169.607	2.44
LY86	7.85e-71	1.83e-72	-25.3601	154.494	-2.12
SLC7A8	3.72e-54	1.67e-55	-20.2502	115.445	-1.68
RGS16	3.96e-78	6.78e-80	27.7366	171.603	1.36
PPP1R7	5.4e-98	3.81e-100	-34.7862	218.216	-1.11
DUSP4	3.54e-137	2.32e-140	52.1851	310.613	2.67
NCKAP5	3.01e-39	2.32e-40	-15.9172	80.6017	-1.24
SFRP4	3.98e-33	3.78e-34	14.151	66.3248	1.32
TTF2	4.19e-94	3.53e-96	33.3307	209.087	1.46
RHOQ	1.7e-55	7.19e-57	20.6486	118.589	1
SDS	8.88e-46	5.46e-47	17.7999	95.8481	1.22
GPR132	6.92e-98	4.94e-100	34.7441	217.956	1.73
RELB	3.28e-118	7.5e-121	43.0858	265.828	2
SGPP2	1.12e-166	1.18e-170	69.4539	379.919	3.88
TMTC1	1.13e-40	8.28e-42	-16.3277	83.9308	-1
PLEK2	2.36e-52	1.14e-53	-19.7177	111.223	-1.06
ENTHD1	1.36e-52	6.51e-54	19.788	111.782	1.66
ICAM1	2.06e-86	2.43e-88	30.5661	191.047	1.47
FAM131C	7.35e-39	5.74e-40	15.8058	79.6986	1.24
RNF19A	6.1e-92	5.74e-94	32.5363	203.998	1.26
TFG	5.15e-92	4.83e-94	32.5631	204.171	1.19
CDK5RAP3	2.73e-59	9.98e-61	-21.7848	127.47	-1.17
ARAP3	2.34e-106	1.05e-108	-38.0674	237.909	-1.61
GCH1	3.14e-78	5.37e-80	27.7697	171.837	1.46
CYYR1	2.27e-110	8.17e-113	39.7146	247.354	2.46
ANTXR2	1.19e-87	1.35e-89	30.9999	193.94	1.41
RRP1B	8.72e-56	3.66e-57	-20.7346	119.265	-1.18
LAG3	5.82e-51	2.96e-52	19.3091	107.968	2.08
TNFRSF9	1.57e-107	6.53e-110	38.5454	240.679	2.63
TRIM69	6.7e-123	1.12e-125	45.2102	276.913	2.49
RAB29	2.05e-70	4.87e-72	25.2268	153.514	1.12
TMEM169	3.72e-91	3.64e-93	32.2509	202.151	1.58
P2RX4	3.51e-54	1.57e-55	20.2575	115.503	1.07
DNAH3	6.65e-67	1.82e-68	24.1201	145.291	1.06
PECR	6.61e-98	4.7e-100	34.752	218.004	2.27
AEN	1.55e-92	1.43e-94	32.7516	205.385	1.32
ICA1	7.79e-71	1.81e-72	-25.3611	154.502	-1.01
PIM1	2.18e-98	1.51e-100	34.9359	219.141	2.55
PXK	9.22e-107	4.04e-109	-38.2308	238.859	-1.68
NINJ1	8.68e-108	3.57e-110	38.6502	241.284	1.72
PLAGL1	1.25e-86	1.46e-88	30.6424	191.557	1.6
MAN2A2	1.24e-53	5.68e-55	-20.0954	114.221	-1.11
HVCN1	6.29e-71	1.46e-72	-25.3907	154.719	-1.01
MCM5	2.89e-56	1.19e-57	20.8774	120.387	1.12
TMEM136	8.16e-91	8.12e-93	32.1273	201.349	1.7
EPN2	4.98e-94	4.25e-96	-33.3014	208.9	-1.33
PCYOX1L	2.1e-77	3.72e-79	-27.4957	169.901	-1.18
RNF125	7.98e-102	4.36e-104	-36.272	227.282	-1.7
PDK3	1.2e-51	5.92e-53	-19.5107	109.575	-1.14
CCDC85C	4.11e-60	1.45e-61	22.0335	129.396	1.13
SMAD9	1.53e-26	1.83e-27	-12.2173	50.9777	-1.04
LOC100419583	3.94e-72	8.74e-74	25.7753	157.535	1.01
ZNF704	1.81e-35	1.59e-36	-14.8287	71.7873	-1.02
PPM1L	5.07e-48	2.87e-49	-18.4511	101.094	-1.41
ST3GAL1	3.07e-114	8.91e-117	41.3513	256.463	2.09
C11orf95	7.73e-62	2.56e-63	22.5577	133.435	1.06
HIVEP3	4.08e-49	2.23e-50	-18.7691	103.647	-1.24
NTN1	3.53e-92	3.3e-94	32.6222	204.552	1.58
CDYL2	2.79e-86	3.32e-88	30.5196	190.736	2.03
FAM212B	7.13e-108	2.9e-110	-38.6863	241.491	-1.74
NRP2	7.29e-145	2.78e-148	56.2989	328.771	3.47
ZNF366	6.27e-55	2.71e-56	-20.4804	117.264	-1.06
SUCNR1	4.91e-67	1.33e-68	-24.1615	145.601	-2.2
MID2	1.09e-91	1.04e-93	-32.4439	203.401	-1.82
TUBB2A	1.55e-58	5.88e-60	21.5567	125.697	1.4
DENND4A	5.85e-81	8.71e-83	28.689	178.26	1.29
RAP1GAP2	1.69e-58	6.4e-60	-21.5458	125.612	-1.09
PFKM	2.54e-102	1.36e-104	36.4659	228.447	2.14
CNOT9	2.61e-79	4.2e-81	28.1324	174.384	1.05
LPAR5	9.53e-72	2.15e-73	-25.6521	156.635	-1.19
DPCD	1.91e-67	5.09e-69	-24.2898	146.561	-1.09
OSER1	3.21e-94	2.7e-96	33.3728	209.354	1.16
SLC22A4	8.36e-77	1.52e-78	-27.2976	168.496	-1.12
EID2B	3.7e-30	3.89e-31	-13.2862	59.4053	-1.58
GADD45A	3.22e-80	4.93e-82	28.4392	176.525	1.8
LDLR	1.37e-54	6.02e-56	20.3791	116.464	2.02
CBLN3	6.64e-69	1.67e-70	24.7488	149.98	1.39
ISG15	3.28e-90	3.36e-92	31.9096	199.93	3
PTGS2	9.48e-41	6.97e-42	16.349	84.1037	1.77
CYP4V2	1.12e-57	4.39e-59	-21.2988	123.686	-1.57
LNPK	2.6e-49	1.41e-50	-18.8262	104.105	-1.22
IFI27	2.17e-77	3.85e-79	27.491	169.868	3.51
PPM1F	1.02e-83	1.36e-85	-29.6293	184.721	-1.76
SYK	1.48e-94	1.23e-96	-33.4964	210.139	-1.64
CD24	1.86e-30	1.94e-31	-13.3734	60.1	-1.38
CD48	2.6e-35	2.3e-36	14.7827	71.4153	1.1
CXorf40A	8.65e-77	1.57e-78	27.2925	168.46	1.14
TOMM40L	1.29e-83	1.72e-85	-29.5944	184.483	-1.04
RBM11	2.34e-50	1.22e-51	19.1321	106.554	1.16
PPM1K	2.81e-92	2.61e-94	32.6582	204.784	1.81
RACGAP1	1.82e-98	1.24e-100	-34.9673	219.335	-1.03
CNOT10	6.67e-91	6.59e-93	32.1594	201.558	1.79
FMC1	1.48e-24	1.89e-25	-11.621	46.3586	-1.15
ADTRP	1.34e-75	2.52e-77	26.9032	165.684	1.79
APOPT1	5.09e-25	6.42e-26	-11.7606	47.4333	-1.2
TMEM176B	2.04e-25	2.53e-26	11.8807	48.3618	1.28
ING2	3.82e-84	5e-86	-29.7762	185.72	-1.15
JUNB	1.54e-77	2.71e-79	27.5406	170.219	1.01
CCL1	3.35e-42	2.34e-43	16.767	87.4923	1.9
TMEM154	4.23e-50	2.22e-51	-19.0568	105.952	-1.04
TNFSF4	9.66e-80	1.52e-81	28.2777	175.4	2.83
TMEM109	4.73e-70	1.14e-71	-25.111	152.661	-1.19
IMPA2	1.06e-96	8.06e-99	-34.2953	215.165	-1.42
LRRC8C	1.56e-67	4.15e-69	-24.3171	146.765	-1.4
NUAK2	9.49e-117	2.41e-119	42.438	262.364	2.51
PMAIP1	1.03e-121	1.87e-124	44.6649	274.107	2.96
RGS18	6.77e-83	9.26e-85	-29.3485	182.803	-2.28
CCL3L3	3.78e-75	7.3e-77	26.7549	164.621	2.39
BLZF1	2.86e-20	4.24e-21	-10.2972	36.3919	-1.13
NAPSB	1.37e-60	4.73e-62	22.1787	130.518	2.26
TNFRSF4	8.32e-122	1.5e-124	44.7076	274.327	3.15
DAP	3.79e-82	5.33e-84	-29.0934	181.052	-1.25
NCF1C	3.99e-70	9.59e-72	25.1348	152.837	2.04
LGALS9B	4.24e-62	1.39e-63	22.6372	134.045	1.44
MCMDC2	3.77e-17	6.28e-18	-9.28855	29.1451	-1.12
SEMA4C	8.48e-68	2.23e-69	24.4004	147.388	1.12
ESPNL	7.77e-52	3.82e-53	-19.5657	110.014	-1.37
PLXNC1	7.17e-106	3.28e-108	37.8717	236.768	1.81
CYP2R1	5.4e-87	6.24e-89	-30.7693	192.405	-1.01
TSPAN7	7.7e-113	2.41e-115	-40.7541	253.17	-2.73
HBEGF	5.36e-31	5.49e-32	13.5311	61.3574	1.02
CISD1	5.36e-54	2.42e-55	-20.2032	115.074	-1.11
ERAP2	2.66e-23	3.55e-24	-11.2393	43.4401	-1.08
REL	1.11e-130	1.25e-133	48.8883	295.173	2.49
CLLU1OS	1.85e-26	2.22e-27	12.1924	50.7836	1.39
RGL2	3.9e-60	1.38e-61	-22.0405	129.45	-1.07
MOB1A	2.51e-56	1.03e-57	20.8956	120.53	1.14
LOC606724	5.81e-62	1.92e-63	-22.5953	133.724	-1.42
LMNB1	7.69e-64	2.39e-65	23.1693	138.109	1.46
LRP3	2.8e-81	4.09e-83	-28.798	179.015	-1.55
DAB2	2.67e-70	6.38e-72	-25.19	153.243	-1.87
CDR2L	7.26e-79	1.2e-80	-27.9826	173.334	-2.96
LRRC32	6.12e-155	1.04e-158	62.1314	352.639	3.02
CDKN2AIPNL	3.94e-20	5.85e-21	-10.2537	36.0722	-1.35
SOCS2	1.03e-138	6.1e-142	52.9852	314.238	3.55
ITPK1-AS1	2.28e-35	2.01e-36	-14.7994	71.5507	-1.69
RAB38	8.87e-47	5.28e-48	-18.0895	98.184	-1.06
CTNNAL1	1.48e-78	2.49e-80	-27.879	172.606	-1.54
KLF4	7.11e-69	1.79e-70	-24.7394	149.911	-1.43
SHISA5	5.54e-82	7.87e-84	-29.0367	180.663	-1.61
LIMCH1	2.83e-122	4.85e-125	44.9257	275.452	3.84
CAMK1	3.47e-77	6.21e-79	-27.4234	169.389	-2.28
FAR1	5.58e-53	2.62e-54	-19.9024	112.691	-1.35
CXorf40B	4.41e-84	5.8e-86	29.7544	185.572	1.45
TMEM173	2.19e-65	6.37e-67	23.6472	141.732	1.85
KCTD6	3.87e-88	4.32e-90	-31.1711	195.075	-1.15
RCBTB2	1.51e-26	1.8e-27	-12.2194	50.9945	-1.49
GBP1	1.15e-70	2.68e-72	25.3077	154.11	2.25
NPL	2.25e-46	1.36e-47	-17.9725	97.2408	-1.34
ZSWIM4	5.27e-70	1.28e-71	25.0959	152.549	1.17
NMNAT3	6.49e-114	1.92e-116	-41.2113	255.694	-2.48
CRLF3	1.1e-68	2.79e-70	24.6795	149.466	1.09
PDCD1LG2	1.09e-53	5e-55	20.1114	114.348	1.24
LYSMD4	8.96e-54	4.08e-55	20.1371	114.55	1.02
EPCAM	2.07e-36	1.76e-37	-15.0998	73.9789	-1.1
TRIP10	3.62e-125	5.67e-128	46.2487	282.185	2.94
DHCR7	6.11e-39	4.75e-40	15.8291	79.8876	1.55
ASPHD2	2.02e-49	1.09e-50	-18.8579	104.359	-1.06
GPR183	2.6e-113	7.92e-116	40.9549	254.281	2.06
LAMP3	7.57e-134	6.25e-137	50.4832	302.747	3.59
SAMSN1	2.12e-111	7.06e-114	40.1492	249.799	2.35
PNP	9.56e-43	6.59e-44	-16.9235	88.7598	-1.18
RAB8B	1.34e-101	7.44e-104	36.1834	226.749	1.74
CYP4B1	9.52e-73	2.07e-74	25.9733	158.977	1.58
FOXD4	3.55e-65	1.04e-66	23.582	141.239	1.99
FTH1P3	7.76e-100	4.78e-102	35.4977	222.589	1.44
GNA13	4e-62	1.31e-63	22.645	134.105	1.08
FAM189A2	2.25e-96	1.75e-98	-34.1713	214.389	-2.14
BCL2L13	6.05e-97	4.52e-99	34.3879	215.742	1.11
TIMM21	1.72e-82	2.39e-84	-29.2103	181.856	-1.12
ZHX2	5.58e-73	1.2e-74	26.0482	159.521	1.5
DHRS4	1.57e-79	2.5e-81	-28.2068	174.904	-1.28
KLHL8	4.9e-57	1.96e-58	-21.1075	122.191	-1.17
MMP7	7.44e-52	3.66e-53	19.5711	110.057	2.42
CARD8	2.55e-55	1.09e-56	-20.5962	118.176	-1.05
CLEC4G	5.82e-51	2.95e-52	-19.3092	107.969	-1.81
RGS2	5.09e-64	1.57e-65	23.2247	138.53	1.35
NIT2	1.19e-88	1.3e-90	31.3524	196.273	1.05
MYL5	2.51e-90	2.55e-92	31.9519	200.206	1.52
SMAD7	2.54e-97	1.87e-99	34.5293	216.623	1.14
TMX4	3.06e-59	1.13e-60	-21.7694	127.35	-1.11
C10orf54	1.56e-98	1.05e-100	-34.9939	219.498	-1.99
ARHGAP15	9.73e-74	2.02e-75	-26.2942	161.304	-1.37
TMEM91	3.02e-37	2.5e-38	-15.341	75.9316	-1.69
ICAM3	1.02e-63	3.19e-65	-23.1312	137.819	-1.58
MELK	5.07e-82	7.19e-84	29.05	180.754	1.2
RAB30	4.97e-129	6e-132	48.0915	291.313	1.8
LYL1	2.15e-67	5.73e-69	-24.274	146.443	-1.18
AOC4P	8.4e-18	1.36e-18	-9.50352	30.6599	-1.22
PPIC	2.98e-29	3.21e-30	-13.0211	57.3001	-1.04
SUSD6	9.9e-50	5.28e-51	-18.9487	105.087	-1.2
VOPP1	2.56e-67	6.87e-69	24.2499	146.263	1.12
HS3ST1	1.97e-61	6.61e-63	-22.4342	132.486	-1.51
PRADC1	2.41e-86	2.86e-88	-30.5419	190.885	-1.54
RAB40B	8.93e-101	5.22e-103	-35.8615	224.803	-1.6
MX2	3.69e-65	1.08e-66	23.5771	141.202	2.55
PRMT6	2.52e-61	8.49e-63	-22.4016	132.235	-1.19
SCD5	1.54e-59	5.55e-61	21.8605	128.057	1.38
PTPN22	3.46e-53	1.62e-54	-19.9636	113.176	-1.09
BCL2	5.14e-115	1.46e-117	41.6817	258.269	2.09
ZBTB38	1.94e-61	6.5e-63	22.4364	132.503	1.24
ITGAX	4.2e-48	2.37e-49	-18.4749	101.286	-1.19
BCL11A	6.17e-43	4.22e-44	16.9783	89.2041	1.53
CTLA4	5.13e-35	4.58e-36	14.6975	70.7279	1
PARP10	7.08e-82	1.01e-83	29.0005	180.413	1.39
RUFY3	1.73e-105	8.02e-108	37.7189	235.874	1.58
WHAMM	4.45e-104	2.22e-106	37.1561	232.56	1.43
TBXAS1	1.37e-43	9.11e-45	-17.1675	90.7358	-1.26
TDP1	5.2e-28	5.85e-29	-12.6549	54.408	-1.12
CEP19	1.07e-21	1.51e-22	-10.7444	39.7079	-1.09
RNF213	1.06e-51	5.24e-53	19.526	109.698	1.24
SLA	6.11e-41	4.47e-42	-16.4037	84.5472	-1.36
AGBL5	8.34e-85	1.05e-86	-30.0061	187.279	-1.08
FXYD5	4.71e-49	2.58e-50	-18.7511	103.503	-1.16
ATP2A3	2.98e-88	3.32e-90	-31.2107	195.337	-1.37
LILRB2	2.65e-31	2.68e-32	13.6209	62.0749	1.2
HOPX	4.01e-34	3.7e-35	14.4393	68.6446	1.31
TGIF1	2.11e-95	1.69e-97	33.8105	212.124	1.83
MATK	1.56e-63	4.9e-65	-23.075	137.391	-1.34
NOL6	8.75e-74	1.81e-75	-26.3093	161.413	-1.34
BACE1	4.26e-81	6.3e-83	-28.7356	178.583	-1.05
CXCR4	2.69e-117	6.54e-120	42.6807	263.666	3.12
P2RY10	2e-69	4.95e-71	24.9126	151.194	1.73
SSBP4	7.5e-121	1.41e-123	-44.2758	272.088	-1.86
CD83	3.97e-99	2.51e-101	35.227	220.932	1.75
STK26	1.49e-100	8.82e-103	35.775	224.278	2.11
TPST2	1.14e-84	1.45e-86	-29.9587	186.958	-1.59
ECM1	9.74e-30	1.04e-30	-13.1634	58.4294	-1.25
NUDT1	8.19e-68	2.15e-69	-24.4054	147.425	-1.09
PTK2B	1.63e-88	1.81e-90	31.3028	195.945	1.99
CREB1	3.25e-38	2.58e-39	-15.6205	78.1962	-1.51
SOD2	1.99e-118	4.47e-121	43.1831	266.344	2.61
PKIB	8.56e-19	1.34e-19	-9.82584	32.9624	-1.19
AK4	1.31e-43	8.74e-45	17.1726	90.7773	1.27
PTGS1	1.07e-118	2.34e-121	-43.3047	266.989	-2.55
PDE4B	2.54e-116	6.62e-119	42.251	261.356	3.05
IL7R	1.22e-110	4.22e-113	39.8315	248.014	3.11
ASGR2	4.16e-86	4.98e-88	-30.4589	190.329	-1.75
ABCB9	2.75e-91	2.67e-93	-32.2987	202.462	-2.08
PLPP1	2.17e-35	1.91e-36	-14.8054	71.5993	-1.18
RAB23	7.74e-38	6.24e-39	15.5118	77.3152	1.01
IFI6	6.32e-81	9.43e-83	28.6775	178.181	2.77
ADGRG2	5.81e-65	1.72e-66	23.5159	140.739	1.27
TNFRSF18	1.76e-94	1.47e-96	33.4687	209.963	1.79
SLC25A29	3.27e-51	1.64e-52	-19.3828	108.556	-1.04
RASSF2	1.55e-92	1.43e-94	32.7515	205.385	1.51
PON2	5.94e-54	2.69e-55	-20.1898	114.968	-1
FHL2	9.38e-59	3.51e-60	-21.6228	126.211	-1.52
SPHK1	1.14e-41	8.13e-43	16.6137	86.2497	1.16
ATF4	4.3e-92	4.02e-94	32.5913	204.353	1.28
TIAM2	1.66e-91	1.6e-93	32.378	202.975	2.27
NET1	1.14e-60	3.94e-62	22.2023	130.7	1.81
TPM1	3.99e-76	7.44e-78	-27.0741	166.905	-2.85
ZMAT3	4.38e-23	5.88e-24	-11.173	42.9365	-1.09
NDRG2	1e-50	5.14e-52	-19.24	107.416	-2.28
PPARG	5.31e-64	1.64e-65	23.219	138.487	2.05
ALG8	9.35e-69	2.36e-70	-24.7023	149.635	-1.14
ADGRG6	1.23e-46	7.37e-48	-18.0481	97.8503	-1.01
CD40	1.13e-61	3.74e-63	22.5082	133.055	1.13
IL32	5.87e-127	7.83e-130	47.1038	286.456	3.34
ATM	7.62e-75	1.5e-76	-26.6549	163.903	-1.6
ALDH5A1	7.79e-116	2.06e-118	-42.0412	260.222	-2.16
BID	9.14e-98	6.6e-100	34.6974	217.666	1.34
PJA1	2.19e-85	2.71e-87	-30.2071	188.636	-1.35
CASP7	1.49e-126	2.02e-129	46.9139	285.513	2.37
CCNE1	3.06e-86	3.65e-88	-30.5053	190.64	-1.29
ATF3	5.48e-119	1.17e-121	43.4352	267.679	2.76
MAP4K4	1.65e-82	2.3e-84	29.2159	181.894	1.52
CPEB2	1.16e-68	2.95e-70	24.6721	149.411	1.28
LTB	3.08e-32	3e-33	-13.8935	64.2572	-1.13
CSF2RA	1.57e-111	5.16e-114	40.205	250.111	1.56
PTPRF	2.08e-52	9.99e-54	19.7342	111.354	1.04
C1QTNF1	7.16e-60	2.56e-61	21.9604	128.83	2.56
OPTN	3.11e-80	4.76e-82	28.4445	176.562	1.82
SLC22A18	5.68e-46	3.47e-47	-17.8562	96.303	-1.07
ARHGAP9	1.89e-75	3.61e-77	-26.8532	165.326	-1.9
STEAP3	1.56e-41	1.12e-42	-16.5745	85.9319	-1.05
STAP2	2.48e-74	4.97e-76	26.4881	162.704	1.25
ADAM15	8.17e-72	1.84e-73	-25.6734	156.79	-1.93
HN1	3.37e-71	7.74e-73	25.4772	155.354	1.14
DHRS2	4.82e-68	1.26e-69	-24.4774	147.962	-3.3
FAM134B	2.23e-65	6.49e-67	23.6448	141.714	1.32
EPSTI1	3.11e-133	2.77e-136	50.1677	301.264	2.95
PLPP3	1.41e-54	6.19e-56	-20.3755	116.436	-1.71
HSD11B1	5.24e-27	6.14e-28	12.3564	52.065	1.62
NFKB2	1.19e-136	8.04e-140	51.9145	309.377	2.34
DCAF6	1.28e-74	2.55e-76	26.581	163.372	1.52
TRAF6	3.86e-82	5.43e-84	29.0907	181.034	1.03
CTDSPL	7.44e-84	9.83e-86	-29.677	185.046	-1.71
NHLRC3	6.47e-73	1.39e-74	-26.0275	159.37	-1.37
ALOX15B	1.94e-101	1.09e-103	36.1199	226.366	2.68
CHEK2	2.22e-97	1.63e-99	-34.5518	216.763	-1.27
OPRL1	9.11e-68	2.4e-69	-24.3903	147.312	-1.05
DNAJB6	3.12e-60	1.09e-61	22.0707	129.683	1.22
CHN2	6.78e-93	6.13e-95	-32.8837	206.233	-2.08
ALOX15	1.93e-27	2.22e-28	-12.4858	53.0788	-1.15
CYTH1	9.4e-81	1.42e-82	28.6188	177.773	1.17
REPIN1	2.55e-98	1.77e-100	34.9104	218.983	1.24
IFNLR1	7.08e-40	5.34e-41	16.0983	82.0699	1.39
TOP1MT	1.4e-80	2.13e-82	-28.5599	177.365	-1.33
FAM129B	1.72e-58	6.52e-60	-21.5433	125.593	-1.14
RAB11FIP1	3.59e-59	1.32e-60	21.7487	127.189	1.17
OAS1	1.04e-88	1.14e-90	31.373	196.409	2.95
RYR1	3.61e-74	7.34e-76	-26.434	162.313	-1.16
CABYR	1.9e-79	3.03e-81	28.1789	174.709	1.08
APOBEC3F	3.1e-61	1.05e-62	22.3743	132.025	1.12
LGALS9	6.32e-65	1.87e-66	23.5046	140.654	1.62
VCL	1.32e-66	3.67e-68	-24.0262	144.586	-1.81
CD53	6.59e-55	2.85e-56	-20.4739	117.212	-1.29
SP110	2.6e-31	2.63e-32	13.623	62.0917	1.1
CLEC10A	6.94e-75	1.35e-76	-26.6689	164.004	-2.95
C10orf105	8.29e-74	1.71e-75	-26.3172	161.47	-2.54
KANSL3	2.58e-106	1.16e-108	38.049	237.802	1.3
ASAP2	6.94e-96	5.47e-98	33.9897	213.251	1.93
FAM60A	7.84e-93	7.12e-95	32.8605	206.084	2.14
LINC01018	7.07e-15	1.29e-15	-8.518	23.8654	-1.06
NUDT7	2.78e-81	4.06e-83	-28.7991	179.023	-1.55
ARL17B	1.62e-62	5.22e-64	22.765	135.024	1.06
RELL1	1.93e-75	3.69e-77	26.8501	165.304	1.48
N4BP2L2	5.47e-52	2.67e-53	19.6105	110.37	1.25
RNA5S9	1.81e-69	4.47e-71	24.9264	151.297	2.05
LOC100128288	1.87e-20	2.75e-21	-10.356	36.8247	-1.04
C11orf21	4.53e-113	1.39e-115	-40.8532	253.719	-1.82
CYTIP	9.71e-105	4.63e-107	37.4211	234.124	1.87
LOC100129550	3.72e-54	1.67e-55	-20.2502	115.446	-1.41
RNVU1-18	8.3e-51	4.25e-52	19.2638	107.606	1.61
ACSF2	4.18e-60	1.48e-61	-22.0315	129.381	-1.22
FAM175A	1.67e-20	2.46e-21	-10.3708	36.9337	-1.23
SCARNA16	3.56e-49	1.94e-50	18.7866	103.788	1.07
RNY1	3.69e-53	1.73e-54	19.9553	113.11	1
ZC3H12C	3.72e-102	2.01e-104	36.4008	228.057	2.07
BMS1P5	2.16e-34	1.98e-35	-14.5168	69.2695	-1.64
CYTH4	1.09e-53	5.02e-55	-20.1111	114.345	-1.79
SNORA12	3.39e-70	8.14e-72	25.1571	153	1.75
SMA4	1.69e-58	6.44e-60	-21.545	125.606	-1.13
ITPRIP	1.98e-53	9.19e-55	-20.0347	113.74	-1.03
SNORD3A	4.45e-62	1.46e-63	22.6309	133.997	1.42
NUDT16P1	2.74e-74	5.51e-76	-26.4738	162.601	-1.02
IDO1	1.62e-182	6.86e-187	80.6533	416.889	5.68
USP18	8.2e-82	1.17e-83	28.9787	180.263	2.68
MFSD6	5.13e-81	7.61e-83	-28.7084	178.395	-1.56
RNU4ATAC	2.93e-88	3.26e-90	31.2137	195.357	2.02
RNY4	1.22e-67	3.24e-69	24.3505	147.015	1.06
SNORD3C	3.68e-61	1.25e-62	22.3515	131.849	1.25
QRFPR	1.15e-25	1.42e-26	-11.955	48.9371	-1.11
SERTAD4-AS1	2.44e-60	8.51e-62	-22.1027	129.931	-1.31
SNORD3D	4.2e-57	1.67e-58	21.1278	122.35	1.59
RHOU	2.44e-72	5.38e-74	-25.8419	158.02	-1.63
HMSD	2.86e-59	1.05e-60	21.7786	127.421	1.51
HIST2H2AA4	1.2e-61	4e-63	22.4995	132.988	1.56
SIGLEC14	4.21e-20	6.28e-21	-10.2441	36.0024	-1.23
DDX60L	5.03e-54	2.27e-55	20.2114	115.138	1.06
ZNF252P	2.55e-70	6.09e-72	-25.1964	153.29	-1.19
FAM156B	1.26e-68	3.21e-70	-24.6606	149.325	-1.33
CCDC125	3.74e-21	5.38e-22	-10.575	38.4453	-1.07
ARAP2	1.42e-92	1.3e-94	32.7666	205.481	1.69
EHBP1L1	4.56e-81	6.75e-83	28.7258	178.515	1.2
RNVU1-7	3.26e-47	1.91e-48	18.2158	99.2009	1.33
RNU1-1	1.61e-51	8.03e-53	19.4725	109.271	1.49
SMIM4	1.16e-47	6.7e-49	-18.3457	100.247	-1.02
RNU1-3	3.7e-47	2.17e-48	18.1998	99.0726	1.32
CASC15	5.04e-68	1.31e-69	24.4712	147.916	1.49
C17orf96	6.77e-74	1.39e-75	26.3457	161.676	1.12
RNF115	6.07e-75	1.18e-76	26.6876	164.139	1.28
C6orf223	5.01e-64	1.54e-65	23.2271	138.549	1.37
SNHG15	1.57e-111	5.19e-114	40.2039	250.106	2.46
MIR155HG	1.72e-148	5.1e-152	58.3318	337.326	4.55
ACVRL1	1.56e-98	1.05e-100	34.9948	219.504	2.28
DSG2	1.88e-133	1.63e-136	50.28	301.792	3.59
RAMP2-AS1	6.59e-19	1.03e-19	-9.86257	33.2271	-1.15
METTL1	5.88e-70	1.43e-71	25.0811	152.44	1.09
SCIMP	3.89e-34	3.58e-35	-14.443	68.6751	-1.25
FAM69A	2.17e-99	1.35e-101	35.3282	221.553	1.5
L3MBTL4	2.5e-78	4.24e-80	27.8034	172.074	1.23
MIR302C	5.34e-71	1.23e-72	25.4134	154.886	1.3
