# Supplementary material for: Analysis of Key miRNA/mRNA Functional Axes During Host Dendritic Cell Immune Response to Mycobacterium tuberculosis Based on GEO Datasets
Source: Genes (Basel). 2025 Jul 17;16(7):832. doi: 10.3390/genes16070832 (PMC12294207; doi:10.3390/genes16070832)
Supplement: Supplementary file 1 [file genes-16-00832-s001.zip › Table S4.xlsx]

## Sheet: differentially expressed miRNAs
	logFC	logCPM	LR	PValue	adj.P.Val
hsa-miR-155-5p	4.7728	12.946	159.19	1.7e-36	1.81e-33
hsa-miR-155-3p	6.9053	2.4552	123.59	1.03e-28	5.52e-26
hsa-miR-29b-1-5p	1.5148	4.3178	74.967	4.79e-18	1.7e-15
hsa-miR-212-3p	1.5715	9.1265	65.649	5.39e-16	1.44e-13
hsa-miR-132-3p	1.3246	11.753	63.366	1.72e-15	3.67e-13
hsa-miR-92b-3p	2.5924	10.448	60.973	5.79e-15	1.03e-12
hsa-let-7c-3p	-1.8042	2.4407	59.97	9.63e-15	1.47e-12
hsa-miR-129-5p	3.995	1.7187	59.044	1.54e-14	2.06e-12
hsa-miR-449c-5p	3.8939	7.7011	53.46	2.64e-13	3.13e-11
hsa-miR-92b-5p	3.6638	2.3517	51.263	8.08e-13	8.63e-11
hsa-miR-449b-5p	4.682	5.5577	50.999	9.24e-13	8.97e-11
hsa-miR-449c-3p	3.7177	-0.18805	40.265	2.22e-10	1.97e-08
hsa-miR-152-5p	-1.5185	3.853	39.769	2.86e-10	2.35e-08
hsa-miR-449a	3.2015	6.2089	36.691	1.38e-09	1.06e-07
hsa-miR-670-3p	3.974	1.9057	35.549	2.49e-09	1.77e-07
hsa-miR-132-5p	1.2668	8.3747	34.797	3.66e-09	2.44e-07
hsa-miR-671-5p	-1.0507	4.4382	33.331	7.77e-09	4.88e-07
hsa-miR-203a	1.7623	2.4737	32.827	1.01e-08	5.98e-07
hsa-miR-451a	3.7269	5.1197	31.145	2.39e-08	1.35e-06
hsa-miR-505-3p	1.2926	6.6068	30.103	4.1e-08	2.19e-06
hsa-miR-146a-5p	1.1872	11.071	29.178	6.6e-08	3.36e-06
hsa-miR-3614-5p	1.9385	3.3714	28.328	1.02e-07	4.97e-06
hsa-miR-6087	1.4572	1.2519	26.359	2.84e-07	1.32e-05
hsa-miR-212-5p	1.0887	8.2725	26.179	3.11e-07	1.38e-05
hsa-miR-550a-5p	-1.0152	4.3716	25.009	5.71e-07	2.44e-05
hsa-miR-144-5p	3.4568	6.2585	24.262	8.41e-07	3.45e-05
hsa-miR-6881-3p	1.4383	1.3488	23.76	1.09e-06	4.32e-05
hsa-miR-208b-3p	3.6846	0.73221	23.633	1.17e-06	4.45e-05
hsa-miR-4423-5p	2.6619	-0.22299	23.411	1.31e-06	4.82e-05
hsa-miR-4485	2.1786	0.77516	22.342	2.28e-06	7.8e-05
hsa-miR-378c	1.8776	5.2105	22.296	2.34e-06	7.8e-05
hsa-miR-449b-3p	2.6832	0.61177	22.175	2.49e-06	8.06e-05
hsa-miR-34c-5p	-1.2643	5.3567	21.718	3.16e-06	9.92e-05
hsa-miR-653-5p	-1.5945	4.4313	20.675	5.44e-06	0.00016144
hsa-miR-6761-5p	1.8869	0.45758	20.164	7.11e-06	0.00020468
hsa-miR-203b-3p	3.1009	-0.64491	20.118	7.28e-06	0.00020468
hsa-miR-548ag	-1.3323	3.2214	19.451	1.03e-05	0.0002827
hsa-miR-4493	3.043	-0.0047576	19.18	1.19e-05	0.00031762
hsa-miR-4524a-5p	-1.1943	3.1262	19.01	1.3e-05	0.0003388
hsa-miR-9-5p	1.1928	5.9769	18.169	2.02e-05	0.00051396
hsa-miR-6810-3p	1.491	0.27947	17.874	2.36e-05	0.00058611
hsa-miR-6836-5p	-1.3067	3.1136	16.698	4.38e-05	0.0010638
hsa-miR-34a-3p	1.1665	3.5953	15.686	7.48e-05	0.001736
hsa-miR-9-3p	1.2352	1.6041	15.371	8.83e-05	0.0020075
hsa-miR-4421	3.2302	-0.86177	15.053	0.00010452	0.0023256
hsa-miR-3925-5p	2.1858	0.66702	14.95	0.00011041	0.0024064
hsa-miR-27a-5p	1.2166	7.4191	14.803	0.00011936	0.002548
hsa-miR-141-3p	1.5204	6.7644	14.767	0.00012168	0.002548
hsa-miR-34b-5p	-1.1975	1.8819	14.379	0.00014945	0.0029558
hsa-miR-642a-3p	-1.0518	2.5645	14.218	0.00016282	0.0031617
hsa-miR-4439	2.0351	-0.38745	13.956	0.00018718	0.0035698
hsa-miR-3181	1.2009	0.91525	13.916	0.00019119	0.0035824
hsa-miR-5001-5p	-1.2108	1.0631	13.509	0.00023737	0.004371
hsa-miR-146a-3p	1.6502	2.3457	13.399	0.00025172	0.0045565
hsa-miR-4461	2.2368	-0.94068	13.308	0.00026426	0.0047038
hsa-miR-3925-3p	1.6252	0.66423	13.079	0.00029858	0.0051433
hsa-miR-6891-5p	1.3457	0.65696	12.797	0.00034722	0.0058862
hsa-miR-6825-5p	1.5362	0.21342	12.668	0.00037205	0.0062086
hsa-miR-4423-3p	2.2598	-0.12121	12.557	0.00039468	0.0064848
hsa-miR-5588-5p	1.5442	0.2683	12.412	0.00042651	0.0066016
hsa-miR-4515	2.5385	-0.19912	12.062	0.00051458	0.007851
hsa-miR-4466	1.1602	1.2433	11.953	0.00054565	0.0079912
hsa-miR-4648	2.5931	-0.88052	11.908	0.00055895	0.008067
hsa-miR-23a-5p	1.1609	7.3709	11.79	0.0005954	0.0082583
hsa-miR-345-3p	-1.2144	0.58488	11.692	0.00062785	0.0084879
hsa-miR-4638-3p	2.0524	0.025206	11.606	0.00065748	0.0087774
hsa-miR-6749-3p	1.3926	-0.13114	11.073	0.00087576	0.011547
hsa-miR-19a-5p	1.5095	2.0335	10.983	0.00091929	0.011973
hsa-miR-190a-3p	-1.6133	0.56573	10.919	0.00095159	0.012244
hsa-miR-483-5p	2.5459	-0.96938	10.338	0.001303	0.016181
hsa-miR-100-3p	2.1737	-0.96562	10.182	0.0014179	0.017129
hsa-miR-7107-3p	2.206	-0.93926	9.853	0.0016956	0.019472
hsa-miR-4662a-3p	2.1887	-0.97087	9.7576	0.0017859	0.02029
hsa-miR-1275	1.5061	-0.43197	9.0987	0.0025579	0.028163
hsa-miR-1273c	-1.4485	-0.80354	8.7552	0.0030872	0.033304
hsa-miR-4434	-1.3665	-0.24435	8.4994	0.0035527	0.037567
hsa-miR-4745-3p	2.2075	-0.53951	8.2285	0.0041237	0.041549
hsa-miR-6820-5p	-1.1736	0.004799	8.1479	0.0043111	0.042632
hsa-miR-4473	1.3029	-0.39139	7.8635	0.0050443	0.047675
