# Supplementary material for: Analysis of Key miRNA/mRNA Functional Axes During Host Dendritic Cell Immune Response to Mycobacterium tuberculosis Based on GEO Datasets
Source: Genes (Basel). 2025 Jul 17;16(7):832. doi: 10.3390/genes16070832 (PMC12294207; doi:10.3390/genes16070832)
Supplement: Supplementary file 1 [file genes-16-00832-s001.zip › Table S5.xlsx]

## Sheet: Sheet1
S	T
hsa-let-7c-3p	FOXO1
hsa-let-7c-3p	NAMPT
hsa-let-7c-3p	KDM2B
hsa-let-7c-3p	CITED2
hsa-let-7c-3p	NFKBIA
hsa-let-7c-3p	NR4A3
hsa-let-7c-3p	ZHX2
hsa-let-7c-3p	RXRA
hsa-let-7c-3p	PIM3
hsa-let-7c-3p	CREBRF
hsa-let-7c-3p	ATP1B3
hsa-let-7c-3p	TNFRSF11B
hsa-let-7c-3p	HIVEP1
hsa-let-7c-3p	AKIRIN1
hsa-let-7c-3p	YPEL2
hsa-let-7c-3p	COLEC12
hsa-let-7c-3p	RAB40B
hsa-let-7c-3p	GNA13
hsa-let-7c-3p	KLF4
hsa-let-7c-3p	ABTB2
hsa-let-7c-3p	CXCR4
hsa-let-7c-3p	CCL2
hsa-let-7c-3p	ZNF704
hsa-let-7c-3p	AKAP13
hsa-let-7c-3p	LMNB2
hsa-let-7c-3p	SAT1
hsa-let-7c-3p	ETV5
hsa-let-7c-3p	SLC7A11
hsa-let-7c-3p	MAP3K8
hsa-let-7c-3p	SOX8
hsa-let-7c-3p	HMGCS1
hsa-let-7c-3p	DAB2
hsa-let-7c-3p	TAL1
hsa-let-7c-3p	GOLIM4
hsa-let-7c-3p	RRP1B
hsa-let-7c-3p	PARP14
hsa-let-7c-3p	PPP1R14C
hsa-let-7c-3p	USP12
hsa-let-7c-3p	CPEB2
hsa-let-7c-3p	SCRN1
hsa-let-7c-3p	NID1
hsa-let-7c-3p	PALD1
hsa-let-7c-3p	CDYL2
hsa-let-7c-3p	ZNF219
hsa-let-7c-3p	UAP1
hsa-let-7c-3p	EIF5A2
hsa-let-7c-3p	PTGER3
hsa-let-7c-3p	FERMT2
hsa-let-7c-3p	SERTAD4
hsa-let-7c-3p	SMAD9
hsa-let-7c-3p	ABHD17C
hsa-let-7c-3p	MSMO1
hsa-let-7c-3p	VAV2
hsa-let-7c-3p	MGAT4A
hsa-let-7c-3p	MAPRE2
hsa-let-7c-3p	SAMSN1
hsa-let-7c-3p	SH3BP4
hsa-let-7c-3p	ASCL2
hsa-let-7c-3p	TOP1MT
hsa-let-7c-3p	NTN1
hsa-let-7c-3p	FUCA1
hsa-let-7c-3p	GPD1L
hsa-let-7c-3p	EPCAM
hsa-let-7c-3p	MARCKS
hsa-let-7c-3p	PTK2B
hsa-let-7c-3p	PRKX
hsa-let-7c-3p	NCKAP5
hsa-let-7c-3p	RAP1GAP2
hsa-let-7c-3p	KIF2A
hsa-let-7c-3p	SOBP
hsa-let-7c-3p	ANKRD22
hsa-let-7c-3p	EPSTI1
hsa-let-7c-3p	CD274
hsa-let-7c-3p	THBS1
hsa-let-7c-3p	RAB8B
hsa-let-7c-3p	BRI3BP
hsa-let-7c-3p	TIAM1
hsa-let-7c-3p	RUNX3
hsa-let-7c-3p	TP53INP1
hsa-let-7c-3p	NFKBIZ
hsa-let-7c-3p	CREB1
hsa-let-7c-3p	SNAP25
hsa-let-7c-3p	LONRF1
hsa-let-7c-3p	FKBP14
hsa-let-7c-3p	RABGAP1L
hsa-let-7c-3p	SLC25A15
hsa-let-7c-3p	MTSS1
hsa-let-7c-3p	TLN2
hsa-let-7c-3p	TPM1
hsa-let-7c-3p	INSM1
hsa-let-7c-3p	BTG1
hsa-let-7c-3p	ORMDL3
hsa-let-7c-3p	TBC1D10A
hsa-let-7c-3p	LDLR
hsa-let-7c-3p	CTLA4
hsa-let-7c-3p	NET1
hsa-let-7c-3p	SLC39A10
hsa-let-7c-3p	CXorf40B
hsa-let-7c-3p	CD83
hsa-let-7c-3p	ZBTB38
hsa-let-7c-3p	IL15
hsa-miR-9-3p	SESN3
hsa-miR-9-3p	BLCAP
hsa-miR-9-3p	CYYR1
hsa-miR-9-3p	MTSS1
hsa-miR-9-3p	ACOT7
hsa-miR-9-3p	BHLHE22
hsa-miR-9-3p	PLXDC2
hsa-miR-9-3p	DENND4A
hsa-miR-9-3p	CDH2
hsa-miR-9-3p	GJB2
hsa-miR-9-3p	EPN2
hsa-miR-9-3p	ZNF704
hsa-miR-9-3p	CASP7
hsa-miR-9-3p	MICAL2
hsa-miR-9-3p	FZD3
hsa-miR-9-3p	INSM1
hsa-miR-9-3p	TRIM32
hsa-miR-9-3p	PPP2R1B
hsa-miR-9-3p	ELL2
hsa-miR-9-3p	RRP1B
hsa-miR-9-3p	TIAM1
hsa-miR-9-3p	CDH1
hsa-miR-9-3p	CASZ1
hsa-miR-9-3p	PIK3R1
hsa-miR-9-3p	ST3GAL1
hsa-miR-9-3p	MAP3K1
hsa-miR-9-3p	GIMAP7
hsa-miR-9-3p	HHEX
hsa-miR-9-3p	OSER1
hsa-miR-9-3p	GPD1L
hsa-miR-9-3p	SPRED2
hsa-miR-9-3p	SAT1
hsa-miR-9-3p	UBE2Z
hsa-miR-9-3p	PFKM
hsa-miR-9-3p	CBL
hsa-miR-9-3p	SOD2
hsa-miR-9-3p	NRP1
hsa-miR-9-3p	NR4A3
hsa-miR-9-3p	CREB1
hsa-miR-9-3p	ZMAT3
hsa-miR-9-3p	FAM117B
hsa-miR-9-3p	UCHL1
hsa-miR-9-3p	DAB2
hsa-miR-9-3p	EIF5A2
hsa-miR-9-3p	F13A1
hsa-miR-9-3p	MOB1A
hsa-miR-9-3p	LRRC1
hsa-miR-9-3p	GATM
hsa-miR-9-3p	CREBRF
hsa-miR-9-3p	DSC2
hsa-miR-9-3p	RNF19A
hsa-miR-9-3p	SIAH2
hsa-miR-9-3p	USP12
hsa-miR-9-3p	STK4
hsa-miR-9-3p	PHACTR2
hsa-miR-9-3p	PARVG
hsa-miR-9-3p	CHD9
hsa-miR-9-3p	OSBPL1A
hsa-miR-9-3p	ABCG1
hsa-miR-9-3p	DTNA
hsa-miR-9-3p	GRSF1
hsa-miR-9-3p	SMAD7
hsa-miR-9-3p	CCR7
hsa-miR-9-3p	PLXNC1
hsa-miR-9-3p	CCR6
hsa-miR-9-3p	TNFSF13B
hsa-miR-9-3p	CGN
hsa-miR-9-3p	RIPK2
hsa-miR-9-3p	RNF125
hsa-miR-9-3p	TBC1D4
hsa-miR-9-3p	GABPB1
hsa-miR-9-3p	DPYSL3
hsa-miR-9-3p	MAN1C1
hsa-miR-9-3p	MEX3B
hsa-miR-9-3p	TGM2
hsa-miR-9-3p	ENPP4
hsa-miR-9-3p	TMCC3
hsa-miR-9-3p	APOL6
hsa-miR-9-3p	MSI2
hsa-miR-9-5p	CPEB2
hsa-miR-9-5p	MTHFD2
hsa-miR-9-5p	STEAP3
hsa-miR-9-5p	MICAL2
hsa-miR-9-5p	TGFBI
hsa-miR-9-5p	SLC31A2
hsa-miR-9-5p	VCL
hsa-miR-9-5p	FURIN
hsa-miR-9-5p	PPM1F
hsa-miR-9-5p	MAP3K1
hsa-miR-9-5p	PI4K2A
hsa-miR-9-5p	RHOQ
hsa-miR-9-5p	RXRA
hsa-miR-9-5p	TMTC1
hsa-miR-9-5p	MAP1A
hsa-miR-9-5p	NRP1
hsa-miR-9-5p	AK4
hsa-miR-9-5p	SLC7A8
hsa-miR-9-5p	NID1
hsa-miR-9-5p	KCTD12
hsa-miR-9-5p	ACOT7
hsa-miR-9-5p	MTHFD1L
hsa-miR-9-5p	TBC1D4
hsa-miR-9-5p	SLC25A24
hsa-miR-9-5p	CREBRF
hsa-miR-9-5p	UBE2Z
hsa-miR-9-5p	ESYT1
hsa-miR-9-5p	TMEM109
hsa-miR-9-5p	ARHGEF2
hsa-miR-9-5p	COLEC12
hsa-miR-9-5p	IGFBP3
hsa-miR-9-5p	PSD3
hsa-miR-9-5p	PRRT3
hsa-miR-9-5p	BACE1
hsa-miR-9-5p	STAC
hsa-miR-9-5p	GRSF1
hsa-miR-9-5p	INSIG1
hsa-miR-9-5p	RNF19A
hsa-miR-9-5p	KIF13B
hsa-miR-9-5p	TTYH2
hsa-miR-9-5p	PLEKHA1
hsa-miR-9-5p	CXCR4
hsa-miR-9-5p	CDYL2
hsa-miR-9-5p	YPEL2
hsa-miR-9-5p	RERE
hsa-miR-9-5p	KIF21A
hsa-miR-9-5p	PKIB
hsa-miR-9-5p	GCH1
hsa-miR-9-5p	DIAPH1
hsa-miR-9-5p	ARID3B
hsa-miR-9-5p	CBX7
hsa-miR-9-5p	OPTN
hsa-miR-9-5p	ZNF704
hsa-miR-9-5p	PHLDB1
hsa-miR-9-5p	ICA1
hsa-miR-9-5p	CERS6
hsa-miR-9-5p	FAM117B
hsa-miR-9-5p	FAM107B
hsa-miR-9-5p	EPAS1
hsa-miR-9-5p	RNF24
hsa-miR-9-5p	KIAA0930
hsa-miR-9-5p	CPEB1
hsa-miR-9-5p	CBL
hsa-miR-9-5p	FOXO1
hsa-miR-9-5p	MARCKS
hsa-miR-9-5p	SYNJ2BP
hsa-miR-9-5p	ANGEL1
hsa-miR-9-5p	RNF19B
hsa-miR-9-5p	FOXQ1
hsa-miR-9-5p	ALAD
hsa-miR-9-5p	EIF5A2
hsa-miR-9-5p	EVI5L
hsa-miR-9-5p	L3MBTL4
hsa-miR-9-5p	FRMD4A
hsa-miR-9-5p	ZBTB38
hsa-miR-9-5p	TNFRSF21
hsa-miR-19a-5p	GATM
hsa-miR-19a-5p	PLEKHO2
hsa-miR-19a-5p	FRMD4A
hsa-miR-19a-5p	IFI35
hsa-miR-19a-5p	GNA13
hsa-miR-19a-5p	CREB1
hsa-miR-19a-5p	KIAA1211L
hsa-miR-19a-5p	FAM189A2
hsa-miR-19a-5p	EHHADH
hsa-miR-19a-5p	SYNJ2BP
hsa-miR-19a-5p	TNFSF13B
hsa-miR-19a-5p	MICAL2
hsa-miR-19a-5p	CERK
hsa-miR-19a-5p	BLZF1
hsa-miR-19a-5p	CASZ1
hsa-miR-19a-5p	RFXAP
hsa-miR-19a-5p	DUSP19
hsa-miR-19a-5p	C5AR1
hsa-miR-19a-5p	IGFBP4
hsa-miR-19a-5p	SLAMF1
hsa-miR-19a-5p	APOPT1
hsa-miR-19a-5p	SLAMF8
hsa-miR-19a-5p	SLAMF7
hsa-miR-19a-5p	PPP2R3A
hsa-miR-19a-5p	NAV1
hsa-miR-19a-5p	DEXI
hsa-miR-19a-5p	DTNA
hsa-miR-19a-5p	MCMDC2
hsa-miR-19a-5p	TMEM169
hsa-miR-19a-5p	TMTC1
hsa-miR-19a-5p	ANTXR2
hsa-miR-19a-5p	MOB3B
hsa-miR-19a-5p	CERS6
hsa-miR-19a-5p	TAL1
hsa-miR-19a-5p	SGPP2
hsa-miR-19a-5p	SCIMP
hsa-miR-27a-5p	APEX1
hsa-miR-27a-5p	AEN
hsa-miR-27a-5p	ATM
hsa-miR-27a-5p	TSHZ3
hsa-miR-27a-5p	ZNF704
hsa-miR-27a-5p	MTSS1
hsa-miR-27a-5p	F13A1
hsa-miR-27a-5p	ANTXR2
hsa-miR-27a-5p	ZNF366
hsa-miR-27a-5p	MAFF
hsa-miR-27a-5p	ZMAT3
hsa-miR-27a-5p	RGL1
hsa-miR-27a-5p	KDM2B
hsa-miR-27a-5p	GNA13
hsa-miR-27a-5p	MELK
hsa-miR-29b-1-5p	FA2H
hsa-miR-29b-1-5p	NAA25
hsa-miR-29b-1-5p	SNX30
hsa-miR-29b-1-5p	ELL2
hsa-miR-29b-1-5p	INSIG1
hsa-miR-29b-1-5p	PLCL1
hsa-miR-29b-1-5p	NUAK2
hsa-miR-29b-1-5p	PELI1
hsa-miR-29b-1-5p	PTGS2
hsa-miR-29b-1-5p	ZC3H12C
hsa-miR-29b-1-5p	PLXNC1
hsa-miR-29b-1-5p	MLEC
hsa-miR-29b-1-5p	CLCF1
hsa-miR-29b-1-5p	ZNF704
hsa-miR-29b-1-5p	MAP3K1
hsa-miR-29b-1-5p	SLC22A23
hsa-miR-29b-1-5p	PROS1
hsa-miR-29b-1-5p	SLC41A2
hsa-miR-29b-1-5p	RXRA
hsa-miR-29b-1-5p	MSI2
hsa-miR-29b-1-5p	CMTM3
hsa-miR-29b-1-5p	LYSMD4
hsa-miR-29b-1-5p	REEP5
hsa-miR-29b-1-5p	ITPR2
hsa-miR-29b-1-5p	KIF13B
hsa-miR-29b-1-5p	SIGLEC10
hsa-miR-29b-1-5p	CREBRF
hsa-miR-29b-1-5p	GRSF1
hsa-miR-29b-1-5p	TERF2
hsa-miR-29b-1-5p	RGS18
hsa-miR-29b-1-5p	EIF5A2
hsa-miR-29b-1-5p	CCDC28B
hsa-miR-29b-1-5p	PCYOX1L
hsa-miR-29b-1-5p	IER5L
hsa-miR-29b-1-5p	AKAP13
hsa-miR-29b-1-5p	PDK3
hsa-miR-29b-1-5p	NEK6
hsa-miR-29b-1-5p	SH3PXD2A
hsa-miR-29b-1-5p	DUSP19
hsa-miR-29b-1-5p	MAPRE2
hsa-miR-29b-1-5p	FAM117B
hsa-miR-29b-1-5p	MMD
hsa-miR-29b-1-5p	CREB1
hsa-miR-29b-1-5p	PNMA1
hsa-miR-29b-1-5p	EDARADD
hsa-miR-29b-1-5p	CDR2L
hsa-miR-29b-1-5p	GCNT1
hsa-miR-29b-1-5p	MCM2
hsa-miR-29b-1-5p	SLC1A2
hsa-miR-29b-1-5p	C17orf58
hsa-miR-29b-1-5p	ZBTB38
hsa-miR-29b-1-5p	TSPAN32
hsa-miR-29b-1-5p	MAP4K4
hsa-miR-34a-3p	TNF
hsa-miR-34a-3p	TMEM176B
hsa-miR-34a-3p	CERS6
hsa-miR-34a-3p	RAB3IP
hsa-miR-34a-3p	ANTXR2
hsa-miR-34a-3p	DENND5A
hsa-miR-34a-3p	PDK3
hsa-miR-34a-3p	ITGB8
hsa-miR-34a-3p	NAA25
hsa-miR-34a-3p	ALDH7A1
hsa-miR-34a-3p	SNN
hsa-miR-34a-3p	SLC31A2
hsa-miR-34a-3p	CD93
hsa-miR-34a-3p	DUSP1
hsa-miR-34a-3p	F13A1
hsa-miR-34a-3p	PLXNC1
hsa-miR-34a-3p	LRRC8C
hsa-miR-34a-3p	SASH3
hsa-miR-34a-3p	MFSD6
hsa-miR-34a-3p	CLEC7A
hsa-miR-34a-3p	SESN3
hsa-miR-34a-3p	TMEM169
hsa-miR-34a-3p	ADM
hsa-miR-34a-3p	MOB3B
hsa-miR-34a-3p	IGSF3
hsa-miR-34a-3p	IFIT3
hsa-miR-34a-3p	PLXDC2
hsa-miR-34a-3p	THBS1
hsa-miR-34a-3p	TRIM22
hsa-miR-34a-3p	BMP6
hsa-miR-34a-3p	LRP8
hsa-miR-34a-3p	NAV1
hsa-miR-34b-5p	ATP11C
hsa-miR-34b-5p	CELF2
hsa-miR-34b-5p	BACE1
hsa-miR-34b-5p	ASPHD2
hsa-miR-34b-5p	ZMYM3
hsa-miR-34b-5p	CBL
hsa-miR-34b-5p	NBN
hsa-miR-34b-5p	RAP1GAP
hsa-miR-34b-5p	CAPRIN2
hsa-miR-34b-5p	BRIP1
hsa-miR-34b-5p	PSD3
hsa-miR-34b-5p	PPM1L
hsa-miR-34b-5p	CXCL1
hsa-miR-34b-5p	ADORA2A
hsa-miR-34b-5p	NAV1
hsa-miR-34b-5p	SLC46A3
hsa-miR-34b-5p	INSM1
hsa-miR-34b-5p	ACSL1
hsa-miR-34b-5p	SUCNR1
hsa-miR-34b-5p	ATP8B4
hsa-miR-34b-5p	KIAA0930
hsa-miR-34b-5p	ABTB2
hsa-miR-34b-5p	MID2
hsa-miR-34b-5p	STK4
hsa-miR-34b-5p	TGFBI
hsa-miR-34b-5p	PLAGL1
hsa-miR-34b-5p	RAB8B
hsa-miR-34b-5p	CERS6
hsa-miR-34b-5p	TFRC
hsa-miR-34b-5p	PAK1
hsa-miR-34b-5p	REL
hsa-miR-34b-5p	EGR2
hsa-miR-34b-5p	CTDSPL
hsa-miR-34b-5p	RRAGC
hsa-miR-34b-5p	FNBP1L
hsa-miR-34b-5p	SYNJ2BP
hsa-miR-34b-5p	MLEC
hsa-miR-34c-5p	NAV1
hsa-miR-34c-5p	CERS6
hsa-miR-34c-5p	PDXK
hsa-miR-34c-5p	PPP1R16B
hsa-miR-34c-5p	RCAN1
hsa-miR-34c-5p	EPN2
hsa-miR-34c-5p	ASPHD2
hsa-miR-34c-5p	ZNF641
hsa-miR-34c-5p	SEMA4C
hsa-miR-34c-5p	CSF1R
hsa-miR-34c-5p	BCL2
hsa-miR-34c-5p	PPM1L
hsa-miR-34c-5p	GCH1
hsa-miR-34c-5p	ATG9A
hsa-miR-92b-5p	IL15RA
hsa-miR-92b-5p	SMAD5
hsa-miR-92b-5p	VCL
hsa-miR-100-3p	PSD3
hsa-miR-100-3p	CBFB
hsa-miR-100-3p	RHOQ
hsa-miR-100-3p	SLC38A1
hsa-miR-100-3p	MAP3K1
hsa-miR-100-3p	AKIRIN1
hsa-miR-100-3p	ITGB8
hsa-miR-100-3p	BCL2
hsa-miR-100-3p	LAPTM5
hsa-miR-100-3p	TERF2
hsa-miR-100-3p	CREBRF
hsa-miR-100-3p	RNF19A
hsa-miR-100-3p	PPTC7
hsa-miR-100-3p	MTSS1
hsa-miR-100-3p	IRF4
hsa-miR-100-3p	SLC22A23
hsa-miR-100-3p	ERRFI1
hsa-miR-100-3p	CREB1
hsa-miR-100-3p	SCIMP
hsa-miR-100-3p	CLEC2D
hsa-miR-100-3p	TNFRSF9
hsa-miR-100-3p	RABGAP1L
hsa-miR-100-3p	PPP1R14C
hsa-miR-100-3p	BLOC1S5
hsa-miR-100-3p	ZC3H12C
hsa-miR-100-3p	APOL6
hsa-miR-100-3p	PJA1
hsa-miR-100-3p	STX11
hsa-miR-100-3p	ELL2
hsa-miR-100-3p	PHACTR2
hsa-miR-129-5p	PSD3
hsa-miR-129-5p	CELF2
hsa-miR-129-5p	ETV5
hsa-miR-129-5p	GFRA2
hsa-miR-129-5p	ZMAT3
hsa-miR-129-5p	ZNF704
hsa-miR-129-5p	TERF2
hsa-miR-129-5p	LHX2
hsa-miR-129-5p	CBX7
hsa-miR-129-5p	EIF4G3
hsa-miR-129-5p	PTPRF
hsa-miR-129-5p	CDH2
hsa-miR-129-5p	RBMS2
hsa-miR-129-5p	SOCS2
hsa-miR-129-5p	KDM2B
hsa-miR-129-5p	IGSF3
hsa-miR-129-5p	RGS19
hsa-miR-129-5p	CDYL2
hsa-miR-129-5p	RRAGC
hsa-miR-129-5p	SESN3
hsa-miR-132-3p	HBEGF
hsa-miR-132-3p	SKAP2
hsa-miR-132-3p	DPYSL3
hsa-miR-132-3p	KIAA1211L
hsa-miR-132-3p	SMAD5
hsa-miR-132-5p	TP53INP1
hsa-miR-132-5p	MCM5
hsa-miR-141-3p	CREBRF
hsa-miR-141-3p	EVI5L
hsa-miR-141-3p	DMWD
hsa-miR-141-3p	TSHZ3
hsa-miR-141-3p	ACOT7
hsa-miR-141-3p	RAB38
hsa-miR-141-3p	SOBP
hsa-miR-141-3p	JAG1
hsa-miR-141-3p	NCKAP5
hsa-miR-141-3p	GNA13
hsa-miR-141-3p	CBL
hsa-miR-141-3p	PPM1L
hsa-miR-141-3p	RNF145
hsa-miR-141-3p	SCD5
hsa-miR-141-3p	PLCL1
hsa-miR-141-3p	CCDC85C
hsa-miR-141-3p	CERS6
hsa-miR-141-3p	PFKM
hsa-miR-141-3p	TIAM1
hsa-miR-141-3p	TNFAIP3
hsa-miR-141-3p	CRLF3
hsa-miR-141-3p	NEK6
hsa-miR-141-3p	FNBP1L
hsa-miR-141-3p	TP53INP1
hsa-miR-141-3p	TMEM130
hsa-miR-141-3p	HMGCS1
hsa-miR-141-3p	EGR2
hsa-miR-141-3p	HCAR3
hsa-miR-141-3p	HDAC4
hsa-miR-141-3p	GCNT2
hsa-miR-141-3p	CHD9
hsa-miR-141-3p	TRAM2
hsa-miR-141-3p	NRP1
hsa-miR-141-3p	STAT4
hsa-miR-141-3p	CDC42
hsa-miR-141-3p	BACE1
hsa-miR-141-3p	BCL2L13
hsa-miR-141-3p	YPEL5
hsa-miR-141-3p	ELL2
hsa-miR-141-3p	SCN9A
hsa-miR-141-3p	AKIRIN1
hsa-miR-141-3p	RAB30
hsa-miR-141-3p	ZNF704
hsa-miR-141-3p	IRF2BPL
hsa-miR-141-3p	ARID5B
hsa-miR-141-3p	OSBPL1A
hsa-miR-141-3p	PLXNC1
hsa-miR-144-5p	RAB33A
hsa-miR-144-5p	TFG
hsa-miR-144-5p	RRAGC
hsa-miR-144-5p	MMD
hsa-miR-144-5p	FERMT2
hsa-miR-144-5p	FAR1
hsa-miR-144-5p	ANG
hsa-miR-144-5p	SFRP4
hsa-miR-144-5p	CYP4V2
hsa-miR-144-5p	PPP1R16B
hsa-miR-144-5p	EIF5A2
hsa-miR-144-5p	TNFRSF11A
hsa-miR-144-5p	NPL
hsa-miR-144-5p	ATP8B4
hsa-miR-144-5p	ZMAT3
hsa-miR-144-5p	GPR160
hsa-miR-144-5p	DTNA
hsa-miR-146a-3p	IGSF3
hsa-miR-146a-3p	CORO1C
hsa-miR-146a-3p	ITGB8
hsa-miR-146a-3p	SLC38A1
hsa-miR-146a-3p	TBC1D4
hsa-miR-146a-3p	ZHX3
hsa-miR-146a-3p	ZBED6CL
hsa-miR-146a-3p	LRP8
hsa-miR-146a-3p	PCSK5
hsa-miR-146a-3p	CD207
hsa-miR-146a-3p	ETS2
hsa-miR-146a-3p	TMEM154
hsa-miR-146a-3p	CASP7
hsa-miR-146a-3p	LMNB2
hsa-miR-146a-3p	RRS1
hsa-miR-146a-3p	IKZF1
hsa-miR-146a-3p	CREBRF
hsa-miR-146a-3p	CHD9
hsa-miR-146a-3p	IGFBP3
hsa-miR-146a-3p	USP18
hsa-miR-146a-3p	BLOC1S5
hsa-miR-146a-3p	KANSL3
hsa-miR-146a-3p	MTMR4
hsa-miR-146a-3p	TGFA
hsa-miR-146a-3p	AKIRIN1
hsa-miR-146a-3p	PLXDC2
hsa-miR-146a-3p	HLA-DMB
hsa-miR-146a-3p	POGLUT1
hsa-miR-146a-3p	APEX1
hsa-miR-146a-3p	ALAD
hsa-miR-146a-3p	BRIP1
hsa-miR-146a-3p	RCAN1
hsa-miR-146a-3p	MLLT11
hsa-miR-146a-3p	LAP3
hsa-miR-146a-3p	SLC25A15
hsa-miR-146a-3p	MATN2
hsa-miR-146a-3p	TRAF6
hsa-miR-146a-3p	SOBP
hsa-miR-146a-3p	ZNF704
hsa-miR-146a-3p	CXCL9
hsa-miR-146a-3p	CCL1
hsa-miR-146a-3p	TRIB3
hsa-miR-146a-3p	SESN3
hsa-miR-146a-3p	SH3PXD2A
hsa-miR-146a-3p	SCN9A
hsa-miR-146a-3p	G0S2
hsa-miR-146a-3p	RNF125
hsa-miR-146a-3p	TNFAIP3
hsa-miR-146a-3p	HHEX
hsa-miR-146a-3p	DUSP4
hsa-miR-146a-3p	HCAR3
hsa-miR-146a-3p	ZNF827
hsa-miR-146a-3p	PNMA1
hsa-miR-146a-3p	DTNA
hsa-miR-146a-3p	RNF115
hsa-miR-146a-3p	SLC1A2
hsa-miR-146a-3p	TMX4
hsa-miR-146a-3p	C10orf105
hsa-miR-146a-3p	CALML4
hsa-miR-146a-3p	TPRG1
hsa-miR-146a-3p	HIST2H2BE
hsa-miR-146a-3p	DAB2
hsa-miR-146a-3p	PDK3
hsa-miR-146a-3p	HIBADH
hsa-miR-146a-3p	PPP2R3A
hsa-miR-146a-3p	MOB1A
hsa-miR-146a-3p	FZD3
hsa-miR-146a-3p	MLLT6
hsa-miR-146a-5p	DCAF12
hsa-miR-146a-5p	KDM2B
hsa-miR-152-5p	KCTD12
hsa-miR-152-5p	CREBRF
hsa-miR-152-5p	FAM107B
hsa-miR-152-5p	PHACTR2
hsa-miR-152-5p	PPTC7
hsa-miR-152-5p	RRP1B
hsa-miR-152-5p	SCN9A
hsa-miR-152-5p	CLINT1
hsa-miR-152-5p	BAIAP2
hsa-miR-152-5p	GPR68
hsa-miR-152-5p	CTNNBIP1
hsa-miR-152-5p	ACSL1
hsa-miR-152-5p	SMAD7
hsa-miR-152-5p	ZNF704
hsa-miR-152-5p	PSD3
hsa-miR-152-5p	SYNJ2BP
hsa-miR-152-5p	EHF
hsa-miR-152-5p	RGS19
hsa-miR-152-5p	IRF8
hsa-miR-152-5p	CERS6
hsa-miR-152-5p	NID1
hsa-miR-152-5p	JAG1
hsa-miR-152-5p	COLGALT1
hsa-miR-152-5p	SPN
hsa-miR-152-5p	LGMN
hsa-miR-152-5p	PSTPIP1
hsa-miR-152-5p	FUT4
hsa-miR-152-5p	PDK3
hsa-miR-152-5p	ELL2
hsa-miR-152-5p	PIK3CD
hsa-miR-152-5p	ZHX3
hsa-miR-155-3p	CREBRF
hsa-miR-155-3p	RERE
hsa-miR-155-3p	EPAS1
hsa-miR-155-3p	POGLUT1
hsa-miR-155-3p	PHLDA1
hsa-miR-155-3p	SMAD5
hsa-miR-155-3p	FAM156A
hsa-miR-155-3p	FAM156B
hsa-miR-155-3p	IDO1
hsa-miR-155-3p	STX12
hsa-miR-155-3p	TPM1
hsa-miR-155-3p	CLEC2D
hsa-miR-155-3p	TMEM200A
hsa-miR-155-3p	TSHZ3
hsa-miR-155-3p	RCAN1
hsa-miR-155-3p	IFIT1
hsa-miR-155-3p	MFSD6
hsa-miR-155-3p	ARL6IP6
hsa-miR-155-3p	EHF
hsa-miR-155-3p	CHST3
hsa-miR-155-3p	APOL6
hsa-miR-155-3p	EHHADH
hsa-miR-155-3p	NEK6
hsa-miR-155-3p	BACE1
hsa-miR-155-3p	DPYSL3
hsa-miR-155-3p	ABTB2
hsa-miR-155-3p	NUDT16
hsa-miR-155-3p	FNBP1
hsa-miR-155-3p	AEN
hsa-miR-155-3p	NHLRC3
hsa-miR-155-3p	IGSF3
hsa-miR-155-3p	ANTXR2
hsa-miR-155-3p	MAP3K1
hsa-miR-155-3p	CD83
hsa-miR-155-3p	CD209
hsa-miR-155-3p	MAPK13
hsa-miR-155-3p	CXCL10
hsa-miR-155-3p	RUNX3
hsa-miR-155-3p	ENPP4
hsa-miR-155-3p	CTTNBP2
hsa-miR-155-3p	COLEC12
hsa-miR-155-5p	OLFML3
hsa-miR-155-5p	TSHZ3
hsa-miR-155-5p	TP53INP1
hsa-miR-155-5p	TRIM32
hsa-miR-155-5p	MYB
hsa-miR-155-5p	CSF1R
hsa-miR-155-5p	PALD1
hsa-miR-155-5p	CBL
hsa-miR-155-5p	TAPT1
hsa-miR-155-5p	ANTXR2
hsa-miR-155-5p	ZBTB38
hsa-miR-155-5p	INPP5D
hsa-miR-155-5p	GPD1L
hsa-miR-155-5p	C3orf18
hsa-miR-155-5p	PELI1
hsa-miR-155-5p	CREBRF
hsa-miR-155-5p	MSI2
hsa-miR-155-5p	SMAD5
hsa-miR-155-5p	BAIAP2L1
hsa-miR-155-5p	PPTC7
hsa-miR-155-5p	MAFB
hsa-miR-155-5p	CHD9
hsa-miR-155-5p	KLHL8
hsa-miR-155-5p	CD274
hsa-miR-190a-3p	GIMAP7
hsa-miR-190a-3p	CREBRF
hsa-miR-190a-3p	SMAD9
hsa-miR-190a-3p	NCK2
hsa-miR-190a-3p	TMTC1
hsa-miR-190a-3p	KIAA0100
hsa-miR-190a-3p	NR4A3
hsa-miR-190a-3p	SUCNR1
hsa-miR-190a-3p	SMAD6
hsa-miR-190a-3p	BCL9L
hsa-miR-190a-3p	CREB1
hsa-miR-190a-3p	WDR63
hsa-miR-190a-3p	PIK3R1
hsa-miR-190a-3p	IL1RAP
hsa-miR-190a-3p	CTLA4
hsa-miR-190a-3p	FKBP14
hsa-miR-190a-3p	SGPP2
hsa-miR-190a-3p	LDLR
hsa-miR-190a-3p	SLC7A11
hsa-miR-190a-3p	PLXDC2
hsa-miR-190a-3p	NAA25
hsa-miR-190a-3p	LRP8
hsa-miR-190a-3p	PHACTR2
hsa-miR-190a-3p	MSI2
hsa-miR-190a-3p	COBLL1
hsa-miR-190a-3p	FAM117B
hsa-miR-190a-3p	CLEC2D
hsa-miR-190a-3p	CASZ1
hsa-miR-190a-3p	PLAGL1
hsa-miR-190a-3p	FAM107B
hsa-miR-190a-3p	MGAT4A
hsa-miR-190a-3p	CNTNAP1
hsa-miR-190a-3p	RGL1
hsa-miR-190a-3p	UGCG
hsa-miR-190a-3p	FGL2
hsa-miR-190a-3p	TNFRSF9
hsa-miR-190a-3p	DENND4A
hsa-miR-190a-3p	STK4
hsa-miR-190a-3p	TBC1D4
hsa-miR-190a-3p	PPP3CC
hsa-miR-190a-3p	HDAC4
hsa-miR-190a-3p	ZFP36
hsa-miR-190a-3p	NAMPT
hsa-miR-190a-3p	RAB38
hsa-miR-190a-3p	TMX4
hsa-miR-190a-3p	MYB
hsa-miR-190a-3p	PER2
hsa-miR-190a-3p	ATP1B2
hsa-miR-190a-3p	MID2
hsa-miR-190a-3p	LPCAT4
hsa-miR-190a-3p	ANTXR2
hsa-miR-190a-3p	PLXNA1
hsa-miR-190a-3p	ID2
hsa-miR-190a-3p	PLXNC1
hsa-miR-190a-3p	CCL8
hsa-miR-190a-3p	REL
hsa-miR-190a-3p	ZHX3
hsa-miR-190a-3p	ELL2
hsa-miR-190a-3p	LONRF2
hsa-miR-190a-3p	ZC3H12C
hsa-miR-190a-3p	PPTC7
hsa-miR-190a-3p	ARID5B
hsa-miR-190a-3p	PCSK5
hsa-miR-190a-3p	TMEM71
hsa-miR-190a-3p	CYSLTR1
hsa-miR-190a-3p	DAGLA
hsa-miR-190a-3p	TAGLN2
hsa-miR-190a-3p	FZD3
hsa-miR-190a-3p	SCN9A
hsa-miR-190a-3p	N4BP2L1
hsa-miR-190a-3p	ITGB8
hsa-miR-190a-3p	MAP3K8
hsa-miR-190a-3p	ZNF366
hsa-miR-190a-3p	MAF
hsa-miR-190a-3p	SMAD7
hsa-miR-190a-3p	ZBTB38
hsa-miR-190a-3p	HSD11B1
hsa-miR-190a-3p	USP12
hsa-miR-190a-3p	HPCAL1
hsa-miR-190a-3p	TNFRSF11B
hsa-miR-190a-3p	CPEB2
hsa-miR-190a-3p	RFXAP
hsa-miR-190a-3p	ZMAT3
hsa-miR-190a-3p	CRLF3
hsa-miR-190a-3p	CXCR4
hsa-miR-190a-3p	APOL6
hsa-miR-190a-3p	RAB30
hsa-miR-190a-3p	NET1
hsa-miR-190a-3p	NFKBIZ
hsa-miR-190a-3p	SLC1A2
hsa-miR-190a-3p	SAMSN1
hsa-miR-190a-3p	PLEKHA1
hsa-miR-190a-3p	SMAD5
hsa-miR-190a-3p	C9orf72
hsa-miR-190a-3p	GOLIM4
hsa-miR-190a-3p	REEP5
hsa-miR-190a-3p	BLZF1
hsa-miR-190a-3p	LYSMD2
hsa-miR-190a-3p	MGLL
hsa-miR-190a-3p	PMP22
hsa-miR-190a-3p	PRR5L
hsa-miR-190a-3p	EVI2B
hsa-miR-190a-3p	CLINT1
hsa-miR-190a-3p	COLEC12
hsa-miR-190a-3p	PPM1L
hsa-miR-190a-3p	GPD1L
hsa-miR-190a-3p	PSD3
hsa-miR-190a-3p	DENND4C
hsa-miR-190a-3p	ABAT
hsa-miR-190a-3p	DIMT1
hsa-miR-190a-3p	OSBPL5
hsa-miR-190a-3p	YPEL2
hsa-miR-190a-3p	IFIT2
hsa-miR-190a-3p	FUT4
hsa-miR-190a-3p	RBMS2
hsa-miR-190a-3p	LPCAT2
hsa-miR-190a-3p	GPX8
hsa-miR-190a-3p	SQLE
hsa-miR-190a-3p	CELF2
hsa-miR-190a-3p	EIF5A2
hsa-miR-190a-3p	DSC2
hsa-miR-190a-3p	CD200R1
hsa-miR-190a-3p	STEAP3
hsa-miR-190a-3p	PARM1
hsa-miR-190a-3p	RBM11
hsa-miR-190a-3p	SLC39A10
hsa-miR-190a-3p	ITGA4
hsa-miR-190a-3p	GBP4
hsa-miR-190a-3p	ERRFI1
hsa-miR-190a-3p	ITPRIP
hsa-miR-190a-3p	SPN
hsa-miR-190a-3p	RERE
hsa-miR-190a-3p	BHLHE22
hsa-miR-190a-3p	HESX1
hsa-miR-190a-3p	CERS6
hsa-miR-190a-3p	DPYD
hsa-miR-190a-3p	TWSG1
hsa-miR-190a-3p	PTPN1
hsa-miR-190a-3p	FZD2
hsa-miR-190a-3p	TRAF6
hsa-miR-190a-3p	DCAF12
hsa-miR-190a-3p	CCND1
hsa-miR-190a-3p	BCL2
hsa-miR-190a-3p	RNF19A
hsa-miR-190a-3p	PNRC1
hsa-miR-190a-3p	RACGAP1
hsa-miR-190a-3p	TAL1
hsa-miR-190a-3p	MSMO1
hsa-miR-190a-3p	PAQR8
hsa-miR-190a-3p	CHD9
hsa-miR-190a-3p	IL1B
hsa-miR-190a-3p	CEP135
hsa-miR-190a-3p	KCTD12
hsa-miR-190a-3p	ING2
hsa-miR-190a-3p	PCM1
hsa-miR-190a-3p	RPAP3
hsa-miR-190a-3p	ZNF827
hsa-miR-190a-3p	SPRED2
hsa-miR-190a-3p	CXCL9
hsa-miR-190a-3p	ATP11C
hsa-miR-190a-3p	NCKAP5
hsa-miR-190a-3p	SESN3
hsa-miR-190a-3p	BRIP1
hsa-miR-190a-3p	PARP9
hsa-miR-190a-3p	LAPTM5
hsa-miR-203b-3p	CRLS1
hsa-miR-203b-3p	KIF2A
hsa-miR-203b-3p	ELL2
hsa-miR-203b-3p	PIM3
hsa-miR-203b-3p	ASAP2
hsa-miR-203b-3p	MTHFD2
hsa-miR-203b-3p	ANTXR2
hsa-miR-203b-3p	CERS6
hsa-miR-203b-3p	BCL9
hsa-miR-203b-3p	RXRA
hsa-miR-203b-3p	RABGAP1L
hsa-miR-203b-3p	SPRED2
hsa-miR-203b-3p	ARHGAP18
hsa-miR-203b-3p	MAF
hsa-miR-203b-3p	ZHX3
hsa-miR-203b-3p	GBP1
hsa-miR-203b-3p	MASTL
hsa-miR-203b-3p	PDE4B
hsa-miR-203b-3p	IL15RA
hsa-miR-203b-3p	CLEC1A
hsa-miR-203b-3p	COBLL1
hsa-miR-203b-3p	GCNT1
hsa-miR-203b-3p	CMPK2
hsa-miR-203b-3p	CYP4V2
hsa-miR-203b-3p	MARCKSL1
hsa-miR-203b-3p	ZNF366
hsa-miR-203b-3p	NBN
hsa-miR-203b-3p	RHOQ
hsa-miR-203b-3p	PLEKHA1
hsa-miR-203b-3p	PXK
hsa-miR-203b-3p	SPN
hsa-miR-203b-3p	BTG1
hsa-miR-203b-3p	BCL2L1
hsa-miR-208b-3p	OSBPL1A
hsa-miR-208b-3p	RNF145
hsa-miR-208b-3p	CHD9
hsa-miR-208b-3p	DCAF12
hsa-miR-208b-3p	RNF115
hsa-miR-208b-3p	CDH2
hsa-miR-208b-3p	CDKN1A
hsa-miR-208b-3p	ARID5B
hsa-miR-212-3p	TLN2
hsa-miR-212-3p	SLC25A28
hsa-miR-212-3p	NET1
hsa-miR-212-3p	GRSF1
hsa-miR-212-5p	IRF2BPL
hsa-miR-212-5p	DCAF12
hsa-miR-212-5p	CTDSP1
hsa-miR-212-5p	NRP1
hsa-miR-212-5p	RHOQ
hsa-miR-212-5p	BACE1
hsa-miR-212-5p	UAP1
hsa-miR-212-5p	KLF4
hsa-miR-212-5p	ZNF827
hsa-miR-212-5p	CASP7
hsa-miR-212-5p	OSER1
hsa-miR-212-5p	RAP1GAP2
hsa-miR-345-3p	PLAGL1
hsa-miR-345-3p	ZNF704
hsa-miR-345-3p	CBFB
hsa-miR-345-3p	SEMA4C
hsa-miR-345-3p	NCK2
hsa-miR-345-3p	GCNT1
hsa-miR-345-3p	MKNK1
hsa-miR-345-3p	MAP3K1
hsa-miR-345-3p	TMCC2
hsa-miR-345-3p	REL
hsa-miR-345-3p	CABYR
hsa-miR-345-3p	QPRT
hsa-miR-345-3p	TNFRSF1B
hsa-miR-345-3p	PLCB1
hsa-miR-345-3p	NRP2
hsa-miR-345-3p	IRF4
hsa-miR-345-3p	CASZ1
hsa-miR-345-3p	ARID3B
hsa-miR-345-3p	GPR160
hsa-miR-345-3p	WARS
hsa-miR-345-3p	RAB30
hsa-miR-345-3p	PCM1
hsa-miR-345-3p	BCL2
hsa-miR-345-3p	ECE1
hsa-miR-345-3p	DENND4C
hsa-miR-345-3p	NPL
hsa-miR-345-3p	ARHGEF2
hsa-miR-345-3p	CDKN2AIPNL
hsa-miR-345-3p	CDR2L
hsa-miR-345-3p	FUT4
hsa-miR-345-3p	AQP3
hsa-miR-345-3p	CNTNAP1
hsa-miR-345-3p	CGN
hsa-miR-345-3p	CTTNBP2
hsa-miR-345-3p	CHMP5
hsa-miR-345-3p	EPAS1
hsa-miR-345-3p	MGAT4A
hsa-miR-345-3p	CYTH4
hsa-miR-345-3p	THBS1
hsa-miR-345-3p	TRAF6
hsa-miR-345-3p	CHD9
hsa-miR-345-3p	MAF
hsa-miR-345-3p	ALDH7A1
hsa-miR-345-3p	C10orf105
hsa-miR-345-3p	RAB2B
hsa-miR-345-3p	MMD
hsa-miR-345-3p	ETV3
hsa-miR-345-3p	APOL4
hsa-miR-345-3p	PLA2G16
hsa-miR-345-3p	IGSF3
hsa-miR-345-3p	TBC1D14
hsa-miR-345-3p	CCR1
hsa-miR-345-3p	APPL2
hsa-miR-449b-3p	BLOC1S5
hsa-miR-449b-3p	MSI2
hsa-miR-449b-3p	COLEC12
hsa-miR-449b-3p	CBL
hsa-miR-449b-3p	LRP8
hsa-miR-449b-3p	TAGLN2
hsa-miR-449b-3p	FOXD2
hsa-miR-449b-3p	PLXNA1
hsa-miR-449b-3p	GNA13
hsa-miR-449b-3p	CREBRF
hsa-miR-449b-3p	SLC39A10
hsa-miR-449b-3p	RCBTB2
hsa-miR-449b-3p	LST1
hsa-miR-449b-3p	FXYD6
hsa-miR-449b-3p	CELF2
hsa-miR-449b-3p	MKNK1
hsa-miR-449b-3p	TANK
hsa-miR-449b-3p	COBLL1
hsa-miR-449b-3p	SLC38A1
hsa-miR-449b-3p	CD36
hsa-miR-449b-3p	HILPDA
hsa-miR-449b-3p	KIF21A
hsa-miR-449b-3p	CD209
hsa-miR-449b-3p	MSANTD3
hsa-miR-449b-3p	SLC25A15
hsa-miR-449c-3p	PARP9
hsa-miR-449c-3p	LMNB1
hsa-miR-449c-3p	CXorf40A
hsa-miR-449c-3p	EIF5A2
hsa-miR-449c-3p	RARRES1
hsa-miR-449c-3p	POGLUT1
hsa-miR-449c-3p	STX12
hsa-miR-449c-3p	FAR1
hsa-miR-449c-3p	ALDH1A2
hsa-miR-449c-3p	KLHL3
hsa-miR-449c-3p	COQ2
hsa-miR-449c-3p	CDH2
hsa-miR-449c-3p	DHRS2
hsa-miR-449c-3p	MOB3A
hsa-miR-483-5p	MYOM2
hsa-miR-483-5p	MAP4K4
hsa-miR-483-5p	TMCC2
hsa-miR-483-5p	TIMP2
hsa-miR-483-5p	GPT2
hsa-miR-548ag	PSD3
hsa-miR-548ag	PTPRF
hsa-miR-548ag	EGR2
hsa-miR-548ag	TAP2
hsa-miR-548ag	PARM1
hsa-miR-548ag	ZNF366
hsa-miR-548ag	ALDH1A2
hsa-miR-548ag	MSI2
hsa-miR-548ag	ANKRD22
hsa-miR-548ag	ZC3H12C
hsa-miR-548ag	CSTA
hsa-miR-642a-3p	SOD2
hsa-miR-642a-3p	CD200R1
hsa-miR-642a-3p	COMMD2
hsa-miR-642a-3p	CBL
hsa-miR-642a-3p	MMP10
hsa-miR-642a-3p	NIT2
hsa-miR-642a-3p	ADORA2B
hsa-miR-642a-3p	EHHADH
hsa-miR-642a-3p	MGAT4A
hsa-miR-642a-3p	ANKRD1
hsa-miR-642a-3p	RNF145
hsa-miR-642a-3p	RAP1GAP2
hsa-miR-642a-3p	TPMT
hsa-miR-642a-3p	ITPRIP
hsa-miR-642a-3p	FNBP1L
hsa-miR-642a-3p	CELF2
hsa-miR-642a-3p	AGRN
hsa-miR-642a-3p	NR4A3
hsa-miR-642a-3p	ITGB8
hsa-miR-642a-3p	CMTM8
hsa-miR-642a-3p	TAPT1
hsa-miR-642a-3p	APOL6
hsa-miR-642a-3p	RFXAP
hsa-miR-642a-3p	TFRC
hsa-miR-642a-3p	PLCL1
hsa-miR-642a-3p	CD300C
hsa-miR-642a-3p	WDFY2
hsa-miR-642a-3p	TMEM169
hsa-miR-642a-3p	MLEC
hsa-miR-642a-3p	ZNF641
hsa-miR-642a-3p	ZNF22
hsa-miR-642a-3p	SLC38A1
hsa-miR-642a-3p	NCF2
hsa-miR-642a-3p	GPR160
hsa-miR-642a-3p	PTPN7
hsa-miR-642a-3p	MAN1C1
hsa-miR-642a-3p	SLC41A2
hsa-miR-642a-3p	C9orf72
hsa-miR-642a-3p	CRLS1
hsa-miR-670-3p	SCN9A
hsa-miR-670-3p	UBE2Z
hsa-miR-670-3p	CCR7
hsa-miR-670-3p	CREB1
hsa-miR-670-3p	DENND4A
hsa-miR-670-3p	SESN3
hsa-miR-670-3p	MLEC
hsa-miR-670-3p	KIAA0930
hsa-miR-670-3p	ADORA2A
hsa-miR-670-3p	FOXD2
hsa-miR-670-3p	JAG1
hsa-miR-670-3p	PPM1K
hsa-miR-670-3p	C1orf115
hsa-miR-670-3p	AK4
hsa-miR-670-3p	PDK3
hsa-miR-670-3p	FOCAD
hsa-miR-670-3p	TAP2
hsa-miR-670-3p	CCDC85C
hsa-miR-670-3p	SLC22A23
hsa-miR-670-3p	PARP14
hsa-miR-670-3p	NAA25
hsa-miR-670-3p	PXK
hsa-miR-670-3p	SH3PXD2A
hsa-miR-671-5p	NFKB1
hsa-miR-671-5p	CD209
hsa-miR-671-5p	SIAH2
hsa-miR-671-5p	ATP8B4
hsa-miR-671-5p	TAPT1
hsa-miR-671-5p	HIVEP3
hsa-miR-671-5p	ZMAT3
hsa-miR-671-5p	THBS1
hsa-miR-671-5p	C1QA
hsa-miR-671-5p	GBP4
hsa-miR-671-5p	CDR2L
hsa-miR-671-5p	ATP2A3
hsa-miR-671-5p	PTAFR
hsa-miR-671-5p	RAP1GAP2
hsa-miR-671-5p	TNFAIP8L2
hsa-miR-671-5p	ZNF704
hsa-miR-671-5p	CBLN3
hsa-miR-671-5p	ACVRL1
hsa-miR-671-5p	MTHFS
hsa-miR-671-5p	RABGAP1L
hsa-miR-671-5p	PI4K2A
hsa-miR-671-5p	BACE1
hsa-miR-671-5p	PRR5L
hsa-miR-671-5p	HAPLN3
hsa-miR-671-5p	PREX1
hsa-miR-671-5p	PARM1
hsa-miR-671-5p	PLXNA1
hsa-miR-671-5p	IFIT1
hsa-miR-671-5p	CXCL9
hsa-miR-671-5p	TK2
hsa-miR-671-5p	NBL1
hsa-miR-671-5p	TRIM22
hsa-miR-671-5p	CORO1C
hsa-miR-671-5p	GPR68
hsa-miR-671-5p	GOLIM4
hsa-miR-671-5p	SASH3
hsa-miR-671-5p	ZNF366
hsa-miR-671-5p	SLC25A15
hsa-miR-671-5p	SCIMP
hsa-miR-671-5p	PLA2G15
hsa-miR-671-5p	TRAM2
hsa-miR-671-5p	TNFAIP1
hsa-miR-671-5p	SLC25A23
hsa-miR-671-5p	TNFRSF1B
hsa-miR-671-5p	SLC1A2
hsa-miR-671-5p	HNMT
hsa-miR-671-5p	MSI2
hsa-miR-671-5p	PDK3
hsa-miR-671-5p	HAP1
hsa-miR-671-5p	C20orf27
hsa-miR-671-5p	RCSD1
hsa-miR-671-5p	CBX7
hsa-miR-671-5p	TFRC
hsa-miR-671-5p	PPP1R16B
hsa-miR-671-5p	TBC1D13
hsa-miR-671-5p	CTNNBIP1
hsa-miR-671-5p	CCDC86
hsa-miR-671-5p	SHISA5
hsa-miR-1273c	MAPRE2
hsa-miR-1273c	FOXQ1
hsa-miR-1273c	PHACTR2
hsa-miR-1275	ZSWIM4
hsa-miR-1275	SLC7A8
hsa-miR-1275	CLEC2D
hsa-miR-1275	CNTNAP1
hsa-miR-1275	UBE2Z
hsa-miR-1275	SIAH2
hsa-miR-1275	NBN
hsa-miR-1275	SUCNR1
hsa-miR-1275	MAP1A
hsa-miR-1275	MTMR4
hsa-miR-1275	SLAMF8
hsa-miR-1275	MLLT6
hsa-miR-1275	GAS7
hsa-miR-1275	ZMIZ2
hsa-miR-1275	TNFRSF9
hsa-miR-1275	P2RY11
hsa-miR-1275	MSI2
hsa-miR-1275	SKAP2
hsa-miR-1275	CREB1
hsa-miR-1275	RUNX3
hsa-miR-1275	DAGLA
hsa-miR-1275	LRRC8C
hsa-miR-1275	RAB15
hsa-miR-1275	C1QTNF1
hsa-miR-1275	LRP8
hsa-miR-1275	DMWD
hsa-miR-1275	ITPRIP
hsa-miR-1275	ZNF704
hsa-miR-1275	TNFAIP2
hsa-miR-1275	PDXK
hsa-miR-1275	TMTC1
hsa-miR-1275	BACE1
hsa-miR-1275	CDR2L
hsa-miR-1275	DTNA
hsa-miR-1275	EPN2
hsa-miR-1275	CTDSPL
hsa-miR-1275	ARHGEF2
hsa-miR-1275	C1orf115
hsa-miR-1275	ORMDL3
hsa-miR-1275	EIF5A2
hsa-miR-1275	ABTB2
hsa-miR-1275	C6orf223
hsa-miR-1275	HAP1
hsa-miR-1275	SERTAD4
hsa-miR-1275	CBX7
hsa-miR-1275	DPYSL3
hsa-miR-1275	RCSD1
hsa-miR-1275	OAS2
hsa-miR-1275	BCL9L
hsa-miR-1275	SLC25A23
hsa-miR-1275	RNF125
hsa-miR-1275	KLHL3
hsa-miR-1275	MPPE1
hsa-miR-1275	SPRED2
hsa-miR-1275	CSF1R
hsa-miR-1275	BMP6
hsa-miR-1275	PNMA1
hsa-miR-1275	RAP1GAP2
hsa-miR-1275	TRAM2
hsa-miR-1275	NAV1
hsa-miR-1275	CTDSP1
hsa-miR-1275	CDYL2
hsa-miR-1275	NDRG2
hsa-miR-1275	EPSTI1
hsa-miR-1275	IRF2BPL
hsa-miR-1275	CD80
hsa-miR-1275	TAGLN2
hsa-miR-1275	C1QB
hsa-miR-1275	LPIN2
hsa-miR-1275	PTGIR
hsa-miR-1275	AXIN2
hsa-miR-1275	CITED2
hsa-miR-1275	FURIN
hsa-miR-1275	TRIM32
hsa-miR-3614-5p	MTHFD2
hsa-miR-3614-5p	BCL9
hsa-miR-3614-5p	PHACTR2
hsa-miR-3614-5p	MTMR4
hsa-miR-3614-5p	HLA-DMB
hsa-miR-3614-5p	LHX2
hsa-miR-3614-5p	NET1
hsa-miR-3614-5p	TMEM241
hsa-miR-3614-5p	NLRC5
hsa-miR-3614-5p	ZC3H12C
hsa-miR-3614-5p	DSG2
hsa-miR-3614-5p	NBN
hsa-miR-3614-5p	ETV3
hsa-miR-3614-5p	PRRG4
hsa-miR-3614-5p	TNFRSF11A
hsa-miR-3614-5p	SLAMF7
hsa-miR-3614-5p	KIAA0930
hsa-miR-3614-5p	GPX8
hsa-miR-3614-5p	MAMLD1
hsa-miR-3614-5p	IRF4
hsa-miR-3614-5p	CREB1
hsa-miR-3614-5p	PPP2R3A
hsa-miR-3614-5p	RNF19B
hsa-miR-3614-5p	AXIN2
hsa-miR-3614-5p	VCL
hsa-miR-3614-5p	TSHZ3
hsa-miR-3614-5p	KLHL8
hsa-miR-3614-5p	AK4
hsa-miR-3614-5p	PIM2
hsa-miR-3614-5p	MYB
hsa-miR-3614-5p	CCDC86
hsa-miR-3614-5p	MARCKS
hsa-miR-3614-5p	ANTXR2
hsa-miR-3614-5p	NDE1
hsa-miR-3614-5p	PYROXD2
hsa-miR-3614-5p	TMEM41A
hsa-miR-3614-5p	ATP1B3
hsa-miR-3614-5p	TP53INP1
hsa-miR-3614-5p	EHHADH
hsa-miR-3925-3p	DAB2
hsa-miR-3925-3p	PPP2R3A
hsa-miR-3925-3p	CBFB
hsa-miR-3925-3p	ITGA4
hsa-miR-3925-3p	MARCKS
hsa-miR-3925-3p	CELF2
hsa-miR-3925-3p	MAP4K4
hsa-miR-3925-3p	DUOXA1
hsa-miR-3925-3p	AKIRIN1
hsa-miR-3925-3p	CDH2
hsa-miR-3925-3p	RGS16
hsa-miR-3925-3p	MTMR4
hsa-miR-3925-3p	INSM2
hsa-miR-3925-3p	RAB11FIP1
hsa-miR-3925-3p	BACE1
hsa-miR-3925-3p	ANGPTL4
hsa-miR-3925-3p	RAB33A
hsa-miR-3925-3p	DHCR7
hsa-miR-3925-3p	TMTC1
hsa-miR-3925-3p	CBL
hsa-miR-3925-3p	ZNF704
hsa-miR-3925-3p	CHST7
hsa-miR-3925-3p	RCAN1
hsa-miR-3925-3p	GPT2
hsa-miR-3925-3p	CREBRF
hsa-miR-3925-3p	EMP1
hsa-miR-3925-3p	SLC38A1
hsa-miR-3925-3p	C6orf223
hsa-miR-3925-3p	CDR2L
hsa-miR-3925-3p	TOMM40L
hsa-miR-3925-3p	LILRB2
hsa-miR-3925-3p	GFRA2
hsa-miR-3925-3p	MLEC
hsa-miR-3925-3p	SH3PXD2A
hsa-miR-3925-3p	ZHX3
hsa-miR-3925-3p	IGSF3
hsa-miR-3925-3p	RAB3IP
hsa-miR-3925-3p	RNF213
hsa-miR-3925-3p	SERTAD4
hsa-miR-3925-3p	NMRK1
hsa-miR-3925-3p	PLEK2
hsa-miR-3925-3p	TGFBI
hsa-miR-3925-3p	TMEM200A
hsa-miR-3925-3p	BLCAP
hsa-miR-3925-3p	TRAF6
hsa-miR-3925-3p	TNFRSF21
hsa-miR-3925-3p	CTNNBIP1
hsa-miR-3925-5p	VOPP1
hsa-miR-3925-5p	ZNF641
hsa-miR-3925-5p	CD80
hsa-miR-3925-5p	MOB3B
hsa-miR-3925-5p	IL6
hsa-miR-3925-5p	CDYL2
hsa-miR-3925-5p	SESN3
hsa-miR-3925-5p	ZNF704
hsa-miR-3925-5p	CDK5RAP3
hsa-miR-3925-5p	ZCCHC7
hsa-miR-3925-5p	STK17B
hsa-miR-3925-5p	THBS1
hsa-miR-3925-5p	CARD8
hsa-miR-3925-5p	DOCK2
hsa-miR-3925-5p	CBL
hsa-miR-3925-5p	ANGEL1
hsa-miR-3925-5p	ERRFI1
hsa-miR-3925-5p	SDC4
hsa-miR-3925-5p	TMCC3
hsa-miR-3925-5p	EMP1
hsa-miR-3925-5p	C9orf72
hsa-miR-3925-5p	PLXDC2
hsa-miR-3925-5p	FZD3
hsa-miR-3925-5p	PM20D2
hsa-miR-3925-5p	ASAP2
hsa-miR-3925-5p	CREB1
hsa-miR-3925-5p	MLEC
hsa-miR-3925-5p	RGS18
hsa-miR-3925-5p	DSG2
hsa-miR-3925-5p	EGR2
hsa-miR-3925-5p	NIT2
hsa-miR-3925-5p	DUSP19
hsa-miR-3925-5p	RUNX3
hsa-miR-3925-5p	ISG20
hsa-miR-3925-5p	RGS16
hsa-miR-3925-5p	SHISA5
hsa-miR-3925-5p	SLC38A1
hsa-miR-3925-5p	AQP9
hsa-miR-3925-5p	TPST1
hsa-miR-3925-5p	PPM1L
hsa-miR-3925-5p	RERE
hsa-miR-3925-5p	PTGER3
hsa-miR-3925-5p	AEN
hsa-miR-3925-5p	MCOLN2
hsa-miR-3925-5p	GAL
hsa-miR-3925-5p	NRP2
hsa-miR-3925-5p	KCTD12
hsa-miR-3925-5p	NUAK2
hsa-miR-3925-5p	PPP2R1B
hsa-miR-3925-5p	PKIB
hsa-miR-3925-5p	MAPK13
hsa-miR-3925-5p	ZHX3
hsa-miR-3925-5p	KLHL8
hsa-miR-3925-5p	MAP4K4
hsa-miR-3925-5p	TGM2
hsa-miR-3925-5p	RBM11
hsa-miR-3925-5p	MLLT11
hsa-miR-3925-5p	TRAF6
hsa-miR-3925-5p	CCR1
hsa-miR-3925-5p	ZMYM3
hsa-miR-4421	PTPN7
hsa-miR-4421	BACE1
hsa-miR-4421	ISG20
hsa-miR-4421	SH3PXD2A
hsa-miR-4421	MFSD6
hsa-miR-4421	CCR6
hsa-miR-4421	N4BP2L2
hsa-miR-4421	ORMDL3
hsa-miR-4421	USP12
hsa-miR-4421	TMEM140
hsa-miR-4421	DUSP4
hsa-miR-4421	TDP1
hsa-miR-4421	NUB1
hsa-miR-4421	GCNT1
hsa-miR-4421	RBMS2
hsa-miR-4421	APOL6
hsa-miR-4421	CDH1
hsa-miR-4421	CHST3
hsa-miR-4421	CBL
hsa-miR-4421	PPP1R16B
hsa-miR-4421	CXorf40A
hsa-miR-4421	MSI2
hsa-miR-4421	BIRC3
hsa-miR-4421	CYTIP
hsa-miR-4421	STX11
hsa-miR-4423-3p	ITPR2
hsa-miR-4423-3p	BLOC1S5
hsa-miR-4423-3p	GNA13
hsa-miR-4423-3p	AQP3
hsa-miR-4423-3p	CYYR1
hsa-miR-4423-3p	IFI16
hsa-miR-4423-3p	TRIB3
hsa-miR-4423-3p	SESN3
hsa-miR-4423-3p	KIAA0930
hsa-miR-4423-3p	KIF21A
hsa-miR-4423-3p	SCN9A
hsa-miR-4423-3p	CEP135
hsa-miR-4423-3p	FNBP1L
hsa-miR-4423-3p	CD93
hsa-miR-4423-3p	MKNK1
hsa-miR-4423-3p	IGFBP4
hsa-miR-4423-3p	CTDSPL
hsa-miR-4423-3p	SYNJ2BP
hsa-miR-4423-3p	DIAPH1
hsa-miR-4423-3p	TMTC1
hsa-miR-4423-3p	PTPN22
hsa-miR-4423-3p	CNTNAP1
hsa-miR-4423-3p	GRSF1
hsa-miR-4423-3p	TSHZ3
hsa-miR-4423-3p	DENND4C
hsa-miR-4423-3p	CXCL1
hsa-miR-4423-3p	KLHL8
hsa-miR-4423-3p	FERMT2
hsa-miR-4423-3p	PKIB
hsa-miR-4423-3p	BTG3
hsa-miR-4423-3p	GAS7
hsa-miR-4423-5p	SH3BGRL3
hsa-miR-4423-5p	GLIPR1
hsa-miR-4423-5p	ZC3H12C
hsa-miR-4423-5p	BAIAP2
hsa-miR-4423-5p	TEX30
hsa-miR-4423-5p	NUDT16
hsa-miR-4423-5p	APOPT1
hsa-miR-4423-5p	TAPT1
hsa-miR-4423-5p	NRP1
hsa-miR-4423-5p	PLXDC2
hsa-miR-4423-5p	SOD2
hsa-miR-4423-5p	SGPP2
hsa-miR-4423-5p	IL1RAP
hsa-miR-4423-5p	COMMD2
hsa-miR-4423-5p	EIF5A2
hsa-miR-4423-5p	CD86
hsa-miR-4423-5p	ALDH2
hsa-miR-4434	ST6GAL1
hsa-miR-4434	AKAP13
hsa-miR-4434	BTK
hsa-miR-4434	TMCC2
hsa-miR-4434	PLAT
hsa-miR-4434	C6orf223
hsa-miR-4434	ZMAT3
hsa-miR-4434	GAS7
hsa-miR-4434	LONRF2
hsa-miR-4434	RNF19A
hsa-miR-4434	ATM
hsa-miR-4434	RAB23
hsa-miR-4434	MMD
hsa-miR-4434	CBL
hsa-miR-4434	FAM49A
hsa-miR-4434	DEPTOR
hsa-miR-4434	CD209
hsa-miR-4434	MSI2
hsa-miR-4434	SLC25A29
hsa-miR-4434	TMEM176B
hsa-miR-4434	TXNDC12
hsa-miR-4434	OASL
hsa-miR-4434	MVB12B
hsa-miR-4434	SERPING1
hsa-miR-4434	SLC7A11
hsa-miR-4434	PSD3
hsa-miR-4434	CD83
hsa-miR-4434	FOCAD
hsa-miR-4473	CAPRIN2
hsa-miR-4473	ASAP2
hsa-miR-4473	TNFSF4
hsa-miR-4473	FERMT2
hsa-miR-4473	KLF4
hsa-miR-4473	ESR1
hsa-miR-4473	IRF1
hsa-miR-4473	FNBP1L
hsa-miR-4473	SMAD9
hsa-miR-4473	DAPP1
hsa-miR-4473	LY75
hsa-miR-4473	SESN3
hsa-miR-4473	MCL1
hsa-miR-4473	SNX30
hsa-miR-4473	FAM57A
hsa-miR-4473	STK4
hsa-miR-4473	MAF
hsa-miR-4473	TMEM14A
hsa-miR-4473	NRP1
hsa-miR-4473	IL2RA
hsa-miR-4473	ZMAT3
hsa-miR-4473	EIF4G3
hsa-miR-4473	F13A1
hsa-miR-4473	CPEB1
hsa-miR-4473	HPRT1
hsa-miR-4493	EPSTI1
hsa-miR-4493	SFRP4
hsa-miR-4493	ACSL1
hsa-miR-4493	LSS
hsa-miR-4493	POGLUT1
hsa-miR-4493	TNFRSF21
hsa-miR-4493	CREBRF
hsa-miR-4493	BID
hsa-miR-4493	PPTC7
hsa-miR-4493	NAV1
hsa-miR-4493	FLT3
hsa-miR-4493	ZFP36
hsa-miR-4493	SLC38A1
hsa-miR-4493	HAP1
hsa-miR-4493	DIMT1
hsa-miR-4493	PIK3R1
hsa-miR-4493	BIRC3
hsa-miR-4493	BTG1
hsa-miR-4493	IL12B
hsa-miR-4493	NUAK2
hsa-miR-4493	DAGLA
hsa-miR-4493	LONRF2
hsa-miR-4493	RAB30
hsa-miR-4493	EIF5A2
hsa-miR-4493	VAV2
hsa-miR-4493	SDC4
hsa-miR-4493	IGSF8
hsa-miR-4493	ARHGEF6
hsa-miR-4493	SPHK1
hsa-miR-4493	MAPK13
hsa-miR-4493	MGAT4A
hsa-miR-4515	TTF2
hsa-miR-4515	CRH
hsa-miR-4515	MGAT4A
hsa-miR-4515	CYSLTR1
hsa-miR-4515	TMTC1
hsa-miR-4515	ELMO1
hsa-miR-4515	TIMP2
hsa-miR-4515	RCN1
hsa-miR-4515	FOXO1
hsa-miR-4515	C10orf105
hsa-miR-4515	RNF24
hsa-miR-4515	DSC2
hsa-miR-4515	PMP22
hsa-miR-4515	NFKBIZ
hsa-miR-4515	SH3PXD2A
hsa-miR-4515	KIAA0930
hsa-miR-4515	GALM
hsa-miR-4515	ANKRD22
hsa-miR-4515	CBX7
hsa-miR-4515	PDE4B
hsa-miR-4515	NLRC5
hsa-miR-4515	ALDH5A1
hsa-miR-4515	SOGA1
hsa-miR-4515	ASAP2
hsa-miR-4524a-5p	CCNE1
hsa-miR-4524a-5p	MGAT4A
hsa-miR-4524a-5p	MYB
hsa-miR-4524a-5p	SEL1L3
hsa-miR-4524a-5p	AK4
hsa-miR-4524a-5p	MOV10
hsa-miR-4524a-5p	ZMAT3
hsa-miR-4524a-5p	TNFSF13B
hsa-miR-4524a-5p	MOB3B
hsa-miR-4524a-5p	PLEKHA1
hsa-miR-4524a-5p	LAMP3
hsa-miR-4524a-5p	USP12
hsa-miR-4524a-5p	PIK3R1
hsa-miR-4524a-5p	MKNK1
hsa-miR-4524a-5p	CXorf40B
hsa-miR-4524a-5p	BCL2
hsa-miR-4524a-5p	CXCL10
hsa-miR-4524a-5p	MARCKSL1
hsa-miR-4524a-5p	IRAK2
hsa-miR-4524a-5p	KAZN
hsa-miR-4524a-5p	DENND4A
hsa-miR-4524a-5p	PLAGL1
hsa-miR-4524a-5p	RNF125
hsa-miR-4524a-5p	PLXNC1
hsa-miR-4524a-5p	PHACTR2
hsa-miR-4524a-5p	SLC46A3
hsa-miR-4524a-5p	RAB30
hsa-miR-4524a-5p	CXorf40A
hsa-miR-4524a-5p	ARAP2
hsa-miR-4524a-5p	SLC39A10
hsa-miR-4638-3p	PAQR8
hsa-miR-4638-3p	CPEB1
hsa-miR-4638-3p	RBMS2
hsa-miR-4638-3p	FZD2
hsa-miR-4638-3p	TNFRSF18
hsa-miR-4638-3p	OAS1
hsa-miR-4638-3p	PI4K2A
hsa-miR-4638-3p	SLFN11
hsa-miR-4638-3p	TREML2
hsa-miR-4638-3p	IGFBP4
hsa-miR-4638-3p	LPAR5
hsa-miR-4638-3p	MAMLD1
hsa-miR-4638-3p	AKR1C4
hsa-miR-4638-3p	SLC1A2
hsa-miR-4638-3p	LPCAT2
hsa-miR-4638-3p	MX2
hsa-miR-4638-3p	CREBRF
hsa-miR-4638-3p	MAP3K13
hsa-miR-4638-3p	BACE1
hsa-miR-4638-3p	ATF3
hsa-miR-4638-3p	GBP4
hsa-miR-4638-3p	ZMIZ2
hsa-miR-4638-3p	GALM
hsa-miR-4638-3p	TMEM200A
hsa-miR-4638-3p	TAPT1
hsa-miR-4638-3p	PLEKHA1
hsa-miR-4638-3p	UPB1
hsa-miR-4648	CD207
hsa-miR-4648	ALOX15
hsa-miR-4648	FZD3
hsa-miR-4648	CMTM3
hsa-miR-4648	MOB3B
hsa-miR-4648	ENC1
hsa-miR-4648	PPP1R7
hsa-miR-4648	CDK5
hsa-miR-4648	MLEC
hsa-miR-4648	TIAM2
hsa-miR-4648	PPM1F
hsa-miR-4648	SLC25A23
hsa-miR-4648	SH3PXD2A
hsa-miR-4648	TSHZ3
hsa-miR-4648	PLXDC2
hsa-miR-4648	SLCO2B1
hsa-miR-4648	CD83
hsa-miR-4648	ARID5B
hsa-miR-4648	NCCRP1
hsa-miR-4648	TGM2
hsa-miR-4648	PMP22
hsa-miR-4662a-3p	PLAGL1
hsa-miR-4662a-3p	VWA5A
hsa-miR-4662a-3p	SLAMF7
hsa-miR-4662a-3p	ARID3B
hsa-miR-4662a-3p	BID
hsa-miR-4662a-3p	CREBRF
hsa-miR-4662a-3p	RUFY3
hsa-miR-4662a-3p	C9orf72
hsa-miR-4662a-3p	SERTAD4
hsa-miR-4662a-3p	TAPT1
hsa-miR-4662a-3p	EIF5A2
hsa-miR-4662a-3p	SLC39A10
hsa-miR-4662a-3p	MAFF
hsa-miR-4662a-3p	TMTC1
hsa-miR-4662a-3p	NCKAP5
hsa-miR-4662a-3p	PTPN22
hsa-miR-4662a-3p	CHN2
hsa-miR-4662a-3p	RAB2B
hsa-miR-4662a-3p	MFSD6
hsa-miR-4662a-3p	YPEL2
hsa-miR-4662a-3p	RNF19A
hsa-miR-4662a-3p	ZNF704
hsa-miR-4662a-3p	DCAF12
hsa-miR-4662a-3p	SESN3
hsa-miR-4662a-3p	MICAL2
hsa-miR-5001-5p	PHLDB1
hsa-miR-5001-5p	ZNF219
hsa-miR-5001-5p	TMCC3
hsa-miR-5001-5p	KIAA0930
hsa-miR-5001-5p	PARVG
hsa-miR-5001-5p	ENG
hsa-miR-5001-5p	PTPRF
hsa-miR-5001-5p	PLXDC2
hsa-miR-5001-5p	CDYL2
hsa-miR-5001-5p	CDR2L
hsa-miR-5001-5p	TRAF1
hsa-miR-5001-5p	WARS
hsa-miR-5001-5p	DIAPH1
hsa-miR-5001-5p	CBX7
hsa-miR-5001-5p	SLC1A3
hsa-miR-5001-5p	PPM1M
hsa-miR-5001-5p	MID2
hsa-miR-5001-5p	G6PD
hsa-miR-5001-5p	MGLL
hsa-miR-5001-5p	MVB12B
hsa-miR-5001-5p	CCL1
hsa-miR-5001-5p	RHOQ
hsa-miR-5001-5p	IFNLR1
hsa-miR-5001-5p	TNFAIP8L2
hsa-miR-5001-5p	LAD1
hsa-miR-5001-5p	OSER1
hsa-miR-5001-5p	RGL2
hsa-miR-5001-5p	C11orf21
hsa-miR-5001-5p	CCDC85C
hsa-miR-5001-5p	GRINA
hsa-miR-5001-5p	VASH1
hsa-miR-5001-5p	MXD4
hsa-miR-5001-5p	HAP1
hsa-miR-5001-5p	LRRC32
hsa-miR-5001-5p	BCL2L1
hsa-miR-5001-5p	DAP
hsa-miR-5001-5p	CD83
hsa-miR-5588-5p	GCNT2
hsa-miR-5588-5p	PLXDC2
hsa-miR-5588-5p	MAP1A
hsa-miR-5588-5p	PPM1F
hsa-miR-5588-5p	FAM57A
hsa-miR-5588-5p	BCL2L13
hsa-miR-5588-5p	VASH1
hsa-miR-5588-5p	JAG1
hsa-miR-5588-5p	PPP1R16B
hsa-miR-5588-5p	CDYL2
hsa-miR-5588-5p	TP53BP2
hsa-miR-5588-5p	GPX8
hsa-miR-6749-3p	SESN3
hsa-miR-6749-3p	SH3PXD2A
hsa-miR-6749-3p	KIAA0100
hsa-miR-6749-3p	LYSMD4
hsa-miR-6749-3p	ZMAT3
hsa-miR-6749-3p	ANTXR2
hsa-miR-6749-3p	PPP1R16B
hsa-miR-6749-3p	ENPP4
hsa-miR-6749-3p	PI4K2A
hsa-miR-6749-3p	SMAD9
hsa-miR-6749-3p	TMEM259
hsa-miR-6749-3p	PMP22
hsa-miR-6749-3p	RAP1GAP2
hsa-miR-6749-3p	RAB3IP
hsa-miR-6749-3p	DUSP4
hsa-miR-6749-3p	GYPC
hsa-miR-6749-3p	C6orf223
hsa-miR-6749-3p	THBS1
hsa-miR-6749-3p	CBL
hsa-miR-6749-3p	G0S2
hsa-miR-6749-3p	PARVG
hsa-miR-6749-3p	C3orf18
hsa-miR-6749-3p	ZNF704
hsa-miR-6749-3p	IFI44L
hsa-miR-6749-3p	GPX8
hsa-miR-6749-3p	CABYR
hsa-miR-6749-3p	ZMIZ2
hsa-miR-6749-3p	RCAN1
hsa-miR-6749-3p	CREB1
hsa-miR-6749-3p	UNC119
hsa-miR-6749-3p	TGFBI
hsa-miR-6749-3p	REEP5
hsa-miR-6749-3p	CALML4
hsa-miR-6749-3p	TNFSF13B
hsa-miR-6749-3p	EMP1
hsa-miR-6749-3p	PPM1F
hsa-miR-6749-3p	HAP1
hsa-miR-6749-3p	PIK3R1
hsa-miR-6749-3p	RHOU
hsa-miR-6749-3p	ST3GAL1
hsa-miR-6749-3p	PPM1L
hsa-miR-6749-3p	CBX7
hsa-miR-6749-3p	C10orf105
hsa-miR-6749-3p	TGFA
hsa-miR-6749-3p	TREM2
hsa-miR-6749-3p	DTNA
hsa-miR-6749-3p	NUDT16
hsa-miR-6749-3p	PALD1
hsa-miR-6749-3p	IL17RA
hsa-miR-6749-3p	SLC1A3
hsa-miR-6749-3p	MVB12B
hsa-miR-6749-3p	CDC42
hsa-miR-6749-3p	TUBA4A
hsa-miR-6749-3p	PREX1
hsa-miR-6749-3p	NAV1
hsa-miR-6761-5p	RHOQ
hsa-miR-6761-5p	TMEM154
hsa-miR-6761-5p	SLC9A5
hsa-miR-6761-5p	MTMR14
hsa-miR-6761-5p	EPSTI1
hsa-miR-6761-5p	SNX30
hsa-miR-6761-5p	TGFBI
hsa-miR-6761-5p	ATF3
hsa-miR-6761-5p	GHDC
hsa-miR-6761-5p	MMD
hsa-miR-6761-5p	AK4
hsa-miR-6761-5p	PPTC7
hsa-miR-6761-5p	PPP1R7
hsa-miR-6761-5p	FKBP15
hsa-miR-6761-5p	BIN1
hsa-miR-6761-5p	PER2
hsa-miR-6761-5p	YPEL5
hsa-miR-6761-5p	SLAMF7
hsa-miR-6761-5p	PSD3
hsa-miR-6761-5p	ZMIZ2
hsa-miR-6761-5p	C1orf115
hsa-miR-6761-5p	STX11
hsa-miR-6761-5p	TLN2
hsa-miR-6761-5p	LAD1
hsa-miR-6761-5p	BTG1
hsa-miR-6761-5p	IL15
hsa-miR-6761-5p	FAM49A
hsa-miR-6761-5p	RRAGC
hsa-miR-6761-5p	CRLS1
hsa-miR-6761-5p	MVB12B
hsa-miR-6761-5p	PALD1
hsa-miR-6761-5p	MICAL2
hsa-miR-6761-5p	EIF2AK2
hsa-miR-6761-5p	RERE
hsa-miR-6761-5p	ACSL1
hsa-miR-6761-5p	FAM107B
hsa-miR-6761-5p	PRRG4
hsa-miR-6761-5p	SLC38A1
hsa-miR-6761-5p	NRP2
hsa-miR-6761-5p	PPP2R1B
hsa-miR-6761-5p	KIAA0930
hsa-miR-6761-5p	MCL1
hsa-miR-6761-5p	CREB1
hsa-miR-6761-5p	ST6GAL1
hsa-miR-6761-5p	YPEL2
hsa-miR-6761-5p	RNF145
hsa-miR-6761-5p	RNF166
hsa-miR-6761-5p	NMNAT3
hsa-miR-6761-5p	TNFSF4
hsa-miR-6761-5p	NAV1
hsa-miR-6761-5p	ATP8B4
hsa-miR-6761-5p	PHACTR2
hsa-miR-6761-5p	PLAT
hsa-miR-6761-5p	CHST7
hsa-miR-6761-5p	BCL2L13
hsa-miR-6761-5p	TRAF6
hsa-miR-6761-5p	NFXL1
hsa-miR-6761-5p	LPIN2
hsa-miR-6761-5p	MBP
hsa-miR-6761-5p	NUDT16
hsa-miR-6810-3p	VAV2
hsa-miR-6810-3p	BACE1
hsa-miR-6810-3p	HBEGF
hsa-miR-6810-3p	FAM129B
hsa-miR-6810-3p	GRASP
hsa-miR-6810-3p	KLHL3
hsa-miR-6810-3p	TMTC1
hsa-miR-6810-3p	MGLL
hsa-miR-6810-3p	AQP9
hsa-miR-6820-5p	TRIP10
hsa-miR-6820-5p	FUT4
hsa-miR-6820-5p	CHST3
hsa-miR-6820-5p	MAFB
hsa-miR-6820-5p	LAMB3
hsa-miR-6820-5p	TAX1BP3
hsa-miR-6820-5p	EVI5L
hsa-miR-6820-5p	LSS
hsa-miR-6820-5p	ASGR1
hsa-miR-6820-5p	IL1A
hsa-miR-6820-5p	FAIM2
hsa-miR-6825-5p	SLC7A8
hsa-miR-6825-5p	ARID3B
hsa-miR-6825-5p	CDR2L
hsa-miR-6825-5p	CDKN1A
hsa-miR-6825-5p	ARHGAP9
hsa-miR-6825-5p	TGIF1
hsa-miR-6825-5p	SLC9A5
hsa-miR-6825-5p	MAP1A
hsa-miR-6825-5p	VASH1
hsa-miR-6825-5p	PHF19
hsa-miR-6825-5p	CTDSP1
hsa-miR-6825-5p	IFI35
hsa-miR-6825-5p	AGPAT1
hsa-miR-6825-5p	KIAA0930
hsa-miR-6825-5p	FXYD6
hsa-miR-6825-5p	HDAC3
hsa-miR-6825-5p	NAV1
hsa-miR-6825-5p	UNC119
hsa-miR-6825-5p	CLCF1
hsa-miR-6825-5p	KIF13B
hsa-miR-6825-5p	IER5
hsa-miR-6825-5p	BCL9
hsa-miR-6825-5p	MOB3A
hsa-miR-6825-5p	LRRC32
hsa-miR-6825-5p	CBL
hsa-miR-6825-5p	FA2H
hsa-miR-6825-5p	RAP1GAP2
hsa-miR-6825-5p	FHL3
hsa-miR-6825-5p	YPEL4
hsa-miR-6825-5p	SLC1A2
hsa-miR-6825-5p	EIF4G3
hsa-miR-6825-5p	MID2
hsa-miR-6825-5p	FNBP1
hsa-miR-6825-5p	NBL1
hsa-miR-6825-5p	TAX1BP3
hsa-miR-6825-5p	RXRA
hsa-miR-6825-5p	MICAL2
hsa-miR-6825-5p	IL17RA
hsa-miR-6825-5p	HIVEP3
hsa-miR-6825-5p	SH3PXD2A
hsa-miR-6825-5p	PDXK
hsa-miR-6825-5p	ARHGEF6
hsa-miR-6825-5p	AGRN
hsa-miR-6825-5p	PTK2B
hsa-miR-6825-5p	KAZN
hsa-miR-6825-5p	RAP1GAP
hsa-miR-6825-5p	SLCO2B1
hsa-miR-6825-5p	ST3GAL1
hsa-miR-6825-5p	SLAMF8
hsa-miR-6825-5p	ATP2A3
hsa-miR-6825-5p	FAIM2
hsa-miR-6825-5p	CLINT1
hsa-miR-6825-5p	EPAS1
hsa-miR-6825-5p	CBX7
hsa-miR-6825-5p	ATM
hsa-miR-6825-5p	RASSF2
hsa-miR-6825-5p	C6orf223
hsa-miR-6825-5p	DAGLA
hsa-miR-6825-5p	KLHL3
hsa-miR-6825-5p	DMWD
hsa-miR-6825-5p	EIF2AK2
hsa-miR-6825-5p	TMEM176B
hsa-miR-6825-5p	RAB30
hsa-miR-6825-5p	SMAD9
hsa-miR-6825-5p	MLLT6
hsa-miR-6825-5p	CTDSPL
hsa-miR-6825-5p	C1QC
hsa-miR-6825-5p	DAB2
hsa-miR-6825-5p	CBLN3
hsa-miR-6825-5p	MVB12B
hsa-miR-6825-5p	OPTN
hsa-miR-6825-5p	C10orf105
hsa-miR-6825-5p	IGFBP4
hsa-miR-6825-5p	ACVRL1
hsa-miR-6825-5p	ATP6V0E2
hsa-miR-6825-5p	GPT2
hsa-miR-6825-5p	BACE1
hsa-miR-6825-5p	PLCB2
hsa-miR-6825-5p	ABTB2
hsa-miR-6825-5p	MBP
hsa-miR-6825-5p	ZNF827
hsa-miR-6825-5p	TREML2
hsa-miR-6825-5p	BAIAP2
hsa-miR-6825-5p	CASZ1
hsa-miR-6825-5p	RELL1
hsa-miR-6825-5p	ICAM1
hsa-miR-6825-5p	FAM129B
hsa-miR-6825-5p	EIF5A2
hsa-miR-6825-5p	MAFF
hsa-miR-6825-5p	TNFAIP3
hsa-miR-6825-5p	UBE2Z
hsa-miR-6825-5p	MAN1C1
hsa-miR-6825-5p	BCL2L1
hsa-miR-6825-5p	RRP1B
hsa-miR-6825-5p	STX11
hsa-miR-6825-5p	ZNF704
hsa-miR-6825-5p	MARCKS
hsa-miR-6825-5p	ADM
hsa-miR-6825-5p	TNFAIP1
hsa-miR-6825-5p	IRF2BPL
hsa-miR-6825-5p	HELZ2
hsa-miR-6825-5p	STEAP3
hsa-miR-6825-5p	CHST13
hsa-miR-6825-5p	ZHX2
hsa-miR-6825-5p	OLR1
hsa-miR-6825-5p	CDYL2
hsa-miR-6825-5p	TNFRSF1B
hsa-miR-6825-5p	INSM1
hsa-miR-6825-5p	GPR132
hsa-miR-6825-5p	EPN2
hsa-miR-6825-5p	CCL8
hsa-miR-6825-5p	RARA
hsa-miR-6825-5p	GPX3
hsa-miR-6825-5p	MOB3B
hsa-miR-6825-5p	SLC39A11
hsa-miR-6825-5p	PTPN7
hsa-miR-6825-5p	SPRED2
hsa-miR-6825-5p	TNF
hsa-miR-6825-5p	ST14
hsa-miR-6825-5p	CNTNAP1
hsa-miR-6825-5p	ABL1
hsa-miR-6825-5p	ETV3
hsa-miR-6825-5p	PPM1F
hsa-miR-6825-5p	CYP4B1
hsa-miR-6825-5p	PHLDB1
[truncated: 115 more rows]
